# Supplementary material for: 2,8-Dimethyl-10-p-tolyl-10H-phenoxaphosphine
Source: Acta Crystallogr Sect E Struct Rep Online. 2009 Mar 25;65(Pt 4):o828. doi: 10.1107/S1600536809009817 (PMC2968818; doi:10.1107/S1600536809009817)
Supplement: Supplementary file 1 [file e-65-0o828-sup1.cif]

##############################################################################
###                                                                        ###
###        Electronic paper (Acta Crystallographica Section E)             ###
###                                                                        ###
##############################################################################
#                                                                            #
# This CIF contains the data in a paper accepted for publication in Acta     #
# Crystallographica Section E. It conforms to the requirements of Notes      #
# for Authors for Section E, and has been peer reviewed under the auspices   #
# of the IUCr Commission on Journals.                                        #
#                                                                            #
# Full details of the Crystallographic Information File format               #
# are given in the paper "The Crystallographic Information File (CIF):       #
# a New Standard Archive File for Crystallography" by S. R. Hall, F. H.      #
# Allen and I. D. Brown [Acta Cryst. (1991), A47, 655-685].                  #
#                                                                            #
# The current version of the core CIF dictionary is obtainable from          #
# ftp://ftp.iucr.org/pub/cif_core.dic. The current version number is 2.4.    #
#                                                                            #
# Software is freely available for graphical display of the structure(s) in  #
# this CIF.  For information consult the CIF home page http://www.iucr.org/  #
# cif/home.html                                                              #
#                                                                            #
# This file may be used for bona fide research purposes within the           #
# scientific community so long as proper attribution is given to the journal # 
# article from which it was obtained.                                        #
#                                                                            #
##############################################################################
                                             
data_global
_audit_creation_method     'manual editing of form.cif (version 2.0)'
_journal_data_validation_number     ?
_journal_date_recd_electronic     2009-03-05
_journal_date_accepted     2009-03-17
_journal_name_full     'Acta Crystallographica, Section E'
_journal_year     2009
_journal_volume     65
_journal_issue      4
_journal_page_first     o828
_journal_page_last     o828
_journal_paper_category     QO
_journal_coeditor_code     RZ2300
_publ_contact_author_name
; Dr Muhammad D. Bala
;
_publ_contact_author_address
; School of Chemistry,
  University of KwaZulu-Natal,
  Westville Campus, Private Bag X54001
  Durban 4000,
  South Africa
;
_publ_contact_author_email     bala@ukzn.ac.za
_publ_contact_author_fax     '+27312603091'
_publ_contact_author_phone     '+27312602616'
_publ_section_title
;
2,8-Dimethyl-10-<i>p</i>-tolyl-10<i>H</i>-phenoxaphosphine
;
loop_
    _publ_author_name
    _publ_author_address
    'Marimuthu, Thashree'
; School of Chemistry,
  University of KwaZulu-Natal,
  Westville Campus, Private Bag X54001
  Durban 4000,
  South Africa
;
    'Bala, Muhammad D.'
; School of Chemistry,
  University of KwaZulu-Natal,
  Westville Campus, Private Bag X54001
  Durban 4000,
  South Africa
;
    'Friedrich, Holger B.'
; School of Chemistry,
  University of KwaZulu-Natal,
  Westville Campus, Private Bag X54001
  Durban 4000,
  South Africa
;
data_I
_chemical_name_systematic
;
3,6-dimethyl-10-<i>p</i>-tolyl-9-oxa-10-phosphaanthracene
;
_chemical_name_common
;
2,8-Dimethyl-10-<i>p</i>-tolyl-10<i>H</i>-phenoxaphosphine
;
_chemical_formula_moiety     'C21 H19 O P'
_chemical_formula_sum     'C21 H19 O P'
_chemical_formula_iupac     'C21 H19 O P'
_chemical_formula_weight     318.33
_chemical_melting_point     ?
_symmetry_cell_setting     Monoclinic
_symmetry_space_group_name_H-M     'P 21/c'
_symmetry_space_group_name_Hall     '-P 2ybc'
loop_
    _symmetry_equiv_pos_as_xyz
    'x, y, z'
    '-x, y+1/2, -z+1/2'
    '-x, -y, -z'
    'x, -y-1/2, z-1/2'
_cell_length_a     10.9363(3)
_cell_length_b     11.6323(3)
_cell_length_c     14.0458(4)
_cell_angle_alpha     90.0
_cell_angle_beta     111.5320(10)
_cell_angle_gamma     90.0
_cell_volume     1662.13(8)
_cell_formula_units_Z     4
_cell_measurement_reflns_used     8225
_cell_measurement_theta_min     2.34
_cell_measurement_theta_max     28.35
_cell_measurement_temperature     173(2)
_exptl_crystal_description     needle
_exptl_crystal_colour     colourless
_exptl_crystal_size_max     0.51
_exptl_crystal_size_mid     0.49
_exptl_crystal_size_min     0.48
_exptl_crystal_density_diffrn     1.272
_exptl_crystal_density_meas     ?
_exptl_crystal_density_method     'not measured'
_exptl_crystal_F_000     672
_exptl_absorpt_coefficient_mu     0.167
_exptl_absorpt_correction_type     'none'
_exptl_absorpt_process_details     ?
_exptl_absorpt_correction_T_min     ?
_exptl_absorpt_correction_T_max     ?
_exptl_special_details
;
;
_diffrn_ambient_temperature     173(2)
_diffrn_radiation_type     MoK\a
_diffrn_radiation_wavelength     0.71073
_diffrn_radiation_source     'fine-focus sealed tube'
_diffrn_radiation_monochromator     graphite
_diffrn_measurement_device_type     'Bruker APEXII CCD area-detector'
_diffrn_measurement_method     '\f and \w'
_diffrn_detector_area_resol_mean     ?
_diffrn_reflns_number     29900
_diffrn_reflns_av_R_equivalents     0.0457
_diffrn_reflns_av_sigmaI/netI     0.0203
_diffrn_reflns_theta_min     2.00
_diffrn_reflns_theta_max     28.00
_diffrn_reflns_theta_full     28.00
_diffrn_measured_fraction_theta_max     1.000
_diffrn_measured_fraction_theta_full     1.000
_diffrn_reflns_limit_h_min     -14
_diffrn_reflns_limit_h_max     14
_diffrn_reflns_limit_k_min     -15
_diffrn_reflns_limit_k_max     15
_diffrn_reflns_limit_l_min     -18
_diffrn_reflns_limit_l_max     18
_diffrn_standards_number     ?
_diffrn_standards_interval_count     ?
_diffrn_standards_interval_time     ?
_diffrn_standards_decay_%     ?
_refine_special_details
;
Refinement of <i>F</i>^2^ against ALL reflections. The weighted <i>R</i>-factor
<i>wR</i> and goodness of fit <i>S</i> are based on <i>F</i>^2^, conventional
<i>R</i>-factors <i>R</i> are based on <i>F</i>, with <i>F</i> set to zero for
negative <i>F</i>^2^. The threshold expression of <i>F</i>^2^ >
\s(<i>F</i>^2^) is used only for calculating <i>R</i>-factors(gt) <i>etc</i>.
and is not relevant to the choice of reflections for refinement.
<i>R</i>-factors based on <i>F</i>^2^ are statistically about twice as large
as those based on <i>F</i>, and <i>R</i>- factors based on ALL data will be
even larger.
;
_reflns_number_total     4013
_reflns_number_gt     3507
_reflns_threshold_expression     I>2\s(I)
_refine_ls_structure_factor_coef     Fsqd
_refine_ls_matrix_type     full
_refine_ls_R_factor_all     0.0433
_refine_ls_R_factor_gt     0.0372
_refine_ls_wR_factor_gt     0.1014
_refine_ls_wR_factor_ref     0.1077
_refine_ls_goodness_of_fit_ref     1.071
_refine_ls_restrained_S_all     1.071
_refine_ls_number_reflns     4013
_refine_ls_number_parameters     211
_refine_ls_number_restraints     0
_refine_ls_hydrogen_treatment     constr
_refine_ls_weighting_scheme     calc
_refine_ls_weighting_details
          'calc w=1/[\s^2^(Fo^2^)+(0.0534P)^2^+0.586P] where P=(Fo^2^+2Fc^2^)/3'
_atom_sites_solution_hydrogens     geom
_atom_sites_solution_primary     direct
_atom_sites_solution_secondary     difmap
_refine_ls_shift/su_max     0.040
_refine_ls_shift/su_mean     0.001
_refine_diff_density_max     0.368
_refine_diff_density_min     -0.272
_refine_ls_extinction_method     none
_refine_ls_extinction_coef     ?
loop_
    _atom_type_symbol
    _atom_type_description
    _atom_type_scat_dispersion_real
    _atom_type_scat_dispersion_imag
    _atom_type_scat_source
    'C' 'C' 0.0033 0.0016
                         'International Tables Vol C Tables 4.2.6.8 and 6.1.1.4'
    'H' 'H' 0.0000 0.0000
                         'International Tables Vol C Tables 4.2.6.8 and 6.1.1.4'
    'O' 'O' 0.0106 0.0060
                         'International Tables Vol C Tables 4.2.6.8 and 6.1.1.4'
    'P' 'P' 0.1023 0.0942
                         'International Tables Vol C Tables 4.2.6.8 and 6.1.1.4'
_computing_data_collection     'APEX2 (Bruker, 2005)'
_computing_cell_refinement     'SAINT-Plus (Bruker, 2005)'
_computing_data_reduction     'SAINT-Plus (Bruker, 2005)'
_computing_structure_solution     'SHELXTL (Sheldrick, 2008)'
_computing_structure_refinement     'SHELXL97 (Sheldrick, 2008)'
_computing_molecular_graphics     'SHELXTL (Sheldrick, 2008)'
_computing_publication_material     'SHELXTL (Sheldrick, 2008)'
loop_
    _atom_site_type_symbol
    _atom_site_label
    _atom_site_fract_x
    _atom_site_fract_y
    _atom_site_fract_z
    _atom_site_U_iso_or_equiv
    _atom_site_adp_type
    _atom_site_calc_flag
    _atom_site_refinement_flags
    _atom_site_occupancy
    _atom_site_disorder_assembly
    _atom_site_disorder_group
    C C1 0.59638(12) 1.06591(11) 0.15703(10) 0.0274(3) Uani d . 1 . .
    C C2 0.53669(13) 1.05047(12) 0.22849(10) 0.0303(3) Uani d . 1 . .
    H H2 0.5484 0.9791 0.2636 0.036 Uiso calc R 1 . .
    C C3 0.46153(13) 1.13388(12) 0.25049(10) 0.0313(3) Uani d . 1 . .
    C C4 0.44183(14) 1.23579(12) 0.19518(11) 0.0361(3) Uani d . 1 . .
    H H4 0.3880 1.2940 0.2069 0.043 Uiso calc R 1 . .
    C C5 0.49875(14) 1.25429(12) 0.12363(11) 0.0357(3) Uani d . 1 . .
    H H5 0.4843 1.3247 0.0868 0.043 Uiso calc R 1 . .
    C C6 0.57734(13) 1.16977(11) 0.10547(10) 0.0289(3) Uani d . 1 . .
    C C7 0.69900(12) 1.12246(11) -0.00204(10) 0.0284(3) Uani d . 1 . .
    C C8 0.73269(14) 1.16321(12) -0.08200(10) 0.0340(3) Uani d . 1 . .
    H H8 0.7092 1.2391 -0.1071 0.041 Uiso calc R 1 . .
    C C9 0.80050(14) 1.09313(13) -0.12506(10) 0.0347(3) Uani d . 1 . .
    H H9 0.8246 1.1222 -0.1789 0.042 Uiso calc R 1 . .
    C C10 0.83423(13) 0.98126(12) -0.09135(10) 0.0310(3) Uani d . 1 . .
    C C11 0.79734(12) 0.94259(11) -0.01249(10) 0.0294(3) Uani d . 1 . .
    H H11 0.8177 0.8657 0.0106 0.035 Uiso calc R 1 . .
    C C12 0.73184(12) 1.01137(11) 0.03436(9) 0.0264(2) Uani d . 1 . .
    C C13 0.40629(15) 1.11516(14) 0.33266(11) 0.0399(3) Uani d . 1 . .
    H H13A 0.3553 1.0437 0.3190 0.060 Uiso calc R 1 . .
    H H13B 0.3491 1.1798 0.3333 0.060 Uiso calc R 1 . .
    H H13C 0.4784 1.1098 0.3993 0.060 Uiso calc R 1 . .
    C C14 0.90781(15) 0.90328(14) -0.13659(11) 0.0387(3) Uani d . 1 . .
    H H14A 0.9981 0.8935 -0.0878 0.058 Uiso calc R 1 . .
    H H14B 0.9093 0.9371 -0.2001 0.058 Uiso calc R 1 . .
    H H14C 0.8641 0.8283 -0.1515 0.058 Uiso calc R 1 . .
    C C15 0.85437(13) 0.98293(12) 0.24735(9) 0.0286(3) Uani d . 1 . .
    C C16 0.94457(15) 0.89406(13) 0.28148(11) 0.0377(3) Uani d . 1 . .
    H H16 0.9249 0.8209 0.2493 0.045 Uiso calc R 1 . .
    C C17 1.06328(16) 0.91088(17) 0.36216(12) 0.0474(4) Uani d . 1 . .
    H H17 1.1246 0.8494 0.3837 0.057 Uiso calc R 1 . .
    C C18 1.09347(15) 1.01549(17) 0.41141(11) 0.0463(4) Uani d . 1 . .
    C C19 1.00354(15) 1.10404(16) 0.37752(11) 0.0440(4) Uani d . 1 . .
    H H19 1.0230 1.1767 0.4106 0.053 Uiso calc R 1 . .
    C C20 0.88574(14) 1.08866(13) 0.29636(11) 0.0358(3) Uani d . 1 . .
    H H20 0.8258 1.1509 0.2739 0.043 Uiso calc R 1 . .
    C C21 1.22049(18) 1.0331(2) 0.50093(13) 0.0681(6) Uani d . 1 . .
    H H21A 1.2587 1.1074 0.4940 0.102 Uiso calc R 1 . .
    H H21B 1.2821 0.9713 0.5024 0.102 Uiso calc R 1 . .
    H H21C 1.2033 1.0322 0.5647 0.102 Uiso calc R 1 . .
    O O1 0.63326(10) 1.20048(8) 0.03575(8) 0.0356(2) Uani d . 1 . .
    P P1 0.69921(3) 0.95166(3) 0.14160(2) 0.02660(11) Uani d . 1 . .
loop_
    _atom_site_aniso_label
    _atom_site_aniso_U_11
    _atom_site_aniso_U_22
    _atom_site_aniso_U_33
    _atom_site_aniso_U_12
    _atom_site_aniso_U_13
    _atom_site_aniso_U_23
    C1 0.0250(6) 0.0274(6) 0.0299(6) -0.0007(5) 0.0102(5) -0.0010(5)
    C2 0.0298(6) 0.0307(6) 0.0311(6) -0.0013(5) 0.0122(5) 0.0003(5)
    C3 0.0279(6) 0.0352(7) 0.0316(6) -0.0036(5) 0.0119(5) -0.0059(5)
    C4 0.0349(7) 0.0322(7) 0.0445(8) 0.0023(5) 0.0185(6) -0.0054(6)
    C5 0.0383(7) 0.0273(6) 0.0439(8) 0.0038(5) 0.0179(6) 0.0021(6)
    C6 0.0287(6) 0.0280(6) 0.0313(6) -0.0008(5) 0.0125(5) 0.0000(5)
    C7 0.0277(6) 0.0290(6) 0.0288(6) -0.0008(5) 0.0105(5) 0.0001(5)
    C8 0.0373(7) 0.0331(7) 0.0332(7) -0.0006(5) 0.0147(6) 0.0059(5)
    C9 0.0370(7) 0.0418(8) 0.0279(6) -0.0051(6) 0.0150(5) 0.0011(5)
    C10 0.0295(6) 0.0372(7) 0.0267(6) -0.0050(5) 0.0110(5) -0.0063(5)
    C11 0.0308(6) 0.0289(6) 0.0279(6) -0.0016(5) 0.0100(5) -0.0026(5)
    C12 0.0263(6) 0.0285(6) 0.0239(5) -0.0034(5) 0.0084(5) -0.0013(5)
    C13 0.0402(8) 0.0469(9) 0.0385(7) 0.0005(6) 0.0214(6) -0.0047(6)
    C14 0.0404(8) 0.0456(8) 0.0346(7) -0.0017(6) 0.0190(6) -0.0073(6)
    C15 0.0304(6) 0.0337(6) 0.0250(6) 0.0017(5) 0.0140(5) 0.0048(5)
    C16 0.0413(8) 0.0374(7) 0.0366(7) 0.0062(6) 0.0168(6) 0.0111(6)
    C17 0.0379(8) 0.0626(10) 0.0412(8) 0.0109(7) 0.0140(7) 0.0220(8)
    C18 0.0342(7) 0.0774(12) 0.0272(7) -0.0079(8) 0.0111(6) 0.0112(7)
    C19 0.0416(8) 0.0588(10) 0.0334(7) -0.0115(7) 0.0159(6) -0.0083(7)
    C20 0.0350(7) 0.0398(7) 0.0338(7) -0.0013(6) 0.0141(6) -0.0030(6)
    C21 0.0400(9) 0.1219(19) 0.0356(8) -0.0161(10) 0.0060(7) 0.0136(10)
    O1 0.0444(6) 0.0277(5) 0.0431(5) 0.0054(4) 0.0261(5) 0.0070(4)
    P1 0.02996(18) 0.02340(17) 0.02918(18) 0.00000(12) 0.01410(14) 0.00138(12)
_geom_special_details
;
All e.s.d.'s (except the e.s.d. in the dihedral angle between two l.s. planes)
are estimated using the full covariance matrix. The cell e.s.d.'s are taken
into account individually in the estimation of e.s.d.'s in distances, angles
and torsion angles; correlations between e.s.d.'s in cell parameters are only
used when they are defined by crystal symmetry. An approximate (isotropic)
treatment of cell e.s.d.'s is used for estimating e.s.d.'s involving l.s.
planes.
;
loop_
    _geom_bond_atom_site_label_1
    _geom_bond_atom_site_label_2
    _geom_bond_site_symmetry_2
    _geom_bond_distance
    _geom_bond_publ_flag
    C1 C6 . 1.3845(18) ?
    C1 C2 . 1.3953(18) ?
    C1 P1 . 1.8046(13) ?
    C2 C3 . 1.3780(18) ?
    C2 H2 . 0.9500 ?
    C3 C4 . 1.390(2) ?
    C3 C13 . 1.5021(19) ?
    C4 C5 . 1.379(2) ?
    C4 H4 . 0.9500 ?
    C5 C6 . 1.3896(19) ?
    C5 H5 . 0.9500 ?
    C6 O1 . 1.3784(15) ?
    C7 O1 . 1.3794(16) ?
    C7 C8 . 1.3876(18) ?
    C7 C12 . 1.3876(18) ?
    C8 C9 . 1.382(2) ?
    C8 H8 . 0.9500 ?
    C9 C10 . 1.388(2) ?
    C9 H9 . 0.9500 ?
    C10 C11 . 1.3858(18) ?
    C10 C14 . 1.4999(19) ?
    C11 C12 . 1.3901(18) ?
    C11 H11 . 0.9500 ?
    C12 P1 . 1.8092(13) ?
    C13 H13A . 0.9800 ?
    C13 H13B . 0.9800 ?
    C13 H13C . 0.9800 ?
    C14 H14A . 0.9800 ?
    C14 H14B . 0.9800 ?
    C14 H14C . 0.9800 ?
    C15 C16 . 1.3873(19) ?
    C15 C20 . 1.390(2) ?
    C15 P1 . 1.8352(13) ?
    C16 C17 . 1.389(2) ?
    C16 H16 . 0.9500 ?
    C17 C18 . 1.379(3) ?
    C17 H17 . 0.9500 ?
    C18 C19 . 1.382(3) ?
    C18 C21 . 1.507(2) ?
    C19 C20 . 1.383(2) ?
    C19 H19 . 0.9500 ?
    C20 H20 . 0.9500 ?
    C21 H21A . 0.9800 ?
    C21 H21B . 0.9800 ?
    C21 H21C . 0.9800 ?
loop_
    _geom_angle_atom_site_label_1
    _geom_angle_atom_site_label_2
    _geom_angle_atom_site_label_3
    _geom_angle_site_symmetry_1
    _geom_angle_site_symmetry_3
    _geom_angle
    _geom_angle_publ_flag
    C6 C1 C2 . . 117.93(12) ?
    C6 C1 P1 . . 124.10(10) ?
    C2 C1 P1 . . 117.92(10) ?
    C3 C2 C1 . . 123.08(12) ?
    C3 C2 H2 . . 118.5 ?
    C1 C2 H2 . . 118.5 ?
    C2 C3 C4 . . 117.25(12) ?
    C2 C3 C13 . . 120.76(13) ?
    C4 C3 C13 . . 121.98(13) ?
    C5 C4 C3 . . 121.42(13) ?
    C5 C4 H4 . . 119.3 ?
    C3 C4 H4 . . 119.3 ?
    C4 C5 C6 . . 119.89(13) ?
    C4 C5 H5 . . 120.1 ?
    C6 C5 H5 . . 120.1 ?
    O1 C6 C1 . . 125.24(12) ?
    O1 C6 C5 . . 114.37(12) ?
    C1 C6 C5 . . 120.38(12) ?
    O1 C7 C8 . . 114.67(12) ?
    O1 C7 C12 . . 124.88(11) ?
    C8 C7 C12 . . 120.45(12) ?
    C9 C8 C7 . . 119.82(13) ?
    C9 C8 H8 . . 120.1 ?
    C7 C8 H8 . . 120.1 ?
    C8 C9 C10 . . 121.47(12) ?
    C8 C9 H9 . . 119.3 ?
    C10 C9 H9 . . 119.3 ?
    C11 C10 C9 . . 117.27(12) ?
    C11 C10 C14 . . 120.08(13) ?
    C9 C10 C14 . . 122.64(12) ?
    C10 C11 C12 . . 122.92(12) ?
    C10 C11 H11 . . 118.5 ?
    C12 C11 H11 . . 118.5 ?
    C7 C12 C11 . . 118.04(12) ?
    C7 C12 P1 . . 124.12(10) ?
    C11 C12 P1 . . 117.81(10) ?
    C3 C13 H13A . . 109.5 ?
    C3 C13 H13B . . 109.5 ?
    H13A C13 H13B . . 109.5 ?
    C3 C13 H13C . . 109.5 ?
    H13A C13 H13C . . 109.5 ?
    H13B C13 H13C . . 109.5 ?
    C10 C14 H14A . . 109.5 ?
    C10 C14 H14B . . 109.5 ?
    H14A C14 H14B . . 109.5 ?
    C10 C14 H14C . . 109.5 ?
    H14A C14 H14C . . 109.5 ?
    H14B C14 H14C . . 109.5 ?
    C16 C15 C20 . . 118.26(13) ?
    C16 C15 P1 . . 117.45(11) ?
    C20 C15 P1 . . 124.28(11) ?
    C15 C16 C17 . . 120.68(15) ?
    C15 C16 H16 . . 119.7 ?
    C17 C16 H16 . . 119.7 ?
    C18 C17 C16 . . 120.93(15) ?
    C18 C17 H17 . . 119.5 ?
    C16 C17 H17 . . 119.5 ?
    C17 C18 C19 . . 118.41(14) ?
    C17 C18 C21 . . 121.11(18) ?
    C19 C18 C21 . . 120.48(19) ?
    C18 C19 C20 . . 121.14(16) ?
    C18 C19 H19 . . 119.4 ?
    C20 C19 H19 . . 119.4 ?
    C19 C20 C15 . . 120.58(15) ?
    C19 C20 H20 . . 119.7 ?
    C15 C20 H20 . . 119.7 ?
    C18 C21 H21A . . 109.5 ?
    C18 C21 H21B . . 109.5 ?
    H21A C21 H21B . . 109.5 ?
    C18 C21 H21C . . 109.5 ?
    H21A C21 H21C . . 109.5 ?
    H21B C21 H21C . . 109.5 ?
    C6 O1 C7 . . 122.19(10) ?
    C1 P1 C12 . . 98.00(6) ?
    C1 P1 C15 . . 100.87(6) ?
    C12 P1 C15 . . 101.04(6) ?
loop_
    _geom_torsion_atom_site_label_1
    _geom_torsion_atom_site_label_2
    _geom_torsion_atom_site_label_3
    _geom_torsion_atom_site_label_4
    _geom_torsion_site_symmetry_1
    _geom_torsion_site_symmetry_2
    _geom_torsion_site_symmetry_3
    _geom_torsion_site_symmetry_4
    _geom_torsion
    _geom_torsion_publ_flag
    C6 C1 C2 C3 . . . . -0.7(2) ?
    P1 C1 C2 C3 . . . . 176.68(10) ?
    C1 C2 C3 C4 . . . . 2.4(2) ?
    C1 C2 C3 C13 . . . . -176.31(13) ?
    C2 C3 C4 C5 . . . . -2.1(2) ?
    C13 C3 C4 C5 . . . . 176.57(13) ?
    C3 C4 C5 C6 . . . . 0.2(2) ?
    C2 C1 C6 O1 . . . . 177.32(12) ?
    P1 C1 C6 O1 . . . . 0.09(19) ?
    C2 C1 C6 C5 . . . . -1.29(19) ?
    P1 C1 C6 C5 . . . . -178.52(10) ?
    C4 C5 C6 O1 . . . . -177.21(13) ?
    C4 C5 C6 C1 . . . . 1.5(2) ?
    O1 C7 C8 C9 . . . . 179.10(12) ?
    C12 C7 C8 C9 . . . . -0.6(2) ?
    C7 C8 C9 C10 . . . . 1.1(2) ?
    C8 C9 C10 C11 . . . . -0.1(2) ?
    C8 C9 C10 C14 . . . . -179.98(13) ?
    C9 C10 C11 C12 . . . . -1.45(19) ?
    C14 C10 C11 C12 . . . . 178.41(12) ?
    O1 C7 C12 C11 . . . . 179.45(12) ?
    C8 C7 C12 C11 . . . . -0.86(19) ?
    O1 C7 C12 P1 . . . . -2.50(19) ?
    C8 C7 C12 P1 . . . . 177.19(10) ?
    C10 C11 C12 C7 . . . . 1.94(19) ?
    C10 C11 C12 P1 . . . . -176.23(10) ?
    C20 C15 C16 C17 . . . . -0.3(2) ?
    P1 C15 C16 C17 . . . . -179.07(11) ?
    C15 C16 C17 C18 . . . . 1.1(2) ?
    C16 C17 C18 C19 . . . . -1.0(2) ?
    C16 C17 C18 C21 . . . . 178.23(14) ?
    C17 C18 C19 C20 . . . . 0.1(2) ?
    C21 C18 C19 C20 . . . . -179.10(14) ?
    C18 C19 C20 C15 . . . . 0.6(2) ?
    C16 C15 C20 C19 . . . . -0.5(2) ?
    P1 C15 C20 C19 . . . . 178.12(11) ?
    C1 C6 O1 C7 . . . . 10.4(2) ?
    C5 C6 O1 C7 . . . . -170.89(12) ?
    C8 C7 O1 C6 . . . . 171.17(12) ?
    C12 C7 O1 C6 . . . . -9.1(2) ?
    C6 C1 P1 C12 . . . . -8.60(12) ?
    C2 C1 P1 C12 . . . . 174.17(10) ?
    C6 C1 P1 C15 . . . . 94.34(12) ?
    C2 C1 P1 C15 . . . . -82.90(11) ?
    C7 C12 P1 C1 . . . . 9.72(12) ?
    C11 C12 P1 C1 . . . . -172.23(10) ?
    C7 C12 P1 C15 . . . . -93.08(12) ?
    C11 C12 P1 C15 . . . . 84.97(11) ?
    C16 C15 P1 C1 . . . . 159.40(10) ?
    C20 C15 P1 C1 . . . . -19.24(12) ?
    C16 C15 P1 C12 . . . . -100.12(11) ?
    C20 C15 P1 C12 . . . . 81.24(12) ?
