# Supplementary material for: 2,8-Dimethyl-10-p-tolyl-10H-phenoxaphosphine
Source: Acta Crystallogr Sect E Struct Rep Online. 2009 Mar 25;65(Pt 4):o828. doi: 10.1107/S1600536809009817 (PMC2968818; doi:10.1107/S1600536809009817)
Supplement: Supplementary file 2 [file e-65-0o828-Isup2.hkl]

#
# h,k,l, Fc-squared, Fo-squared, sigma(Fo-squared) and status flag
#
data_I
_shelx_title ' 8m_kznd17_0s in P2(1)/c'
_shelx_refln_list_code          4
_shelx_F_calc_maximum      221.49
_exptl_crystal_F_000       672.00
_reflns_d_resolution_high  0.7570
 
loop_
 _symmetry_equiv_pos_as_xyz
 'x, y, z'
 '-x, y+1/2, -z+1/2'
 '-x, -y, -z'
 'x, -y-1/2, z-1/2'
 
_cell_length_a    10.9363
_cell_length_b    11.6323
_cell_length_c    14.0458
_cell_angle_alpha  90.000
_cell_angle_beta  111.532
_cell_angle_gamma  90.000
 
_shelx_F_squared_multiplier     1.000
 
loop_
 _refln_index_h
 _refln_index_k
 _refln_index_l
 _refln_F_squared_calc
 _refln_F_squared_meas
 _refln_F_squared_sigma
 _refln_observed_status
   1   0   0      830.77      856.94     20.51 o
   2   0   0        6.18        5.36      0.26 o
   3   0   0      379.25      447.61      6.96 o
   4   0   0       83.66      105.30      2.05 o
   5   0   0      728.41      730.15     19.19 o
   6   0   0      202.91      252.26      5.38 o
   7   0   0      513.53      577.04     15.01 o
   8   0   0      583.26      611.89     15.27 o
   9   0   0       88.91       80.88      2.08 o
  10   0   0      623.92      660.77     25.52 o
  11   0   0       12.63       12.42      2.20 o
  12   0   0       85.89       78.70      5.36 o
  13   0   0       58.23       64.64      6.37 o
   1   1   0      616.73      659.84      6.84 o
   2   1   0      555.09      612.66      4.95 o
   3   1   0      496.98      550.68      6.87 o
   4   1   0      113.28      120.01      1.84 o
   5   1   0      433.53      484.48      7.02 o
   6   1   0      139.64      156.14      1.86 o
   7   1   0      320.16      346.56      5.33 o
   8   1   0       46.50       46.51      1.19 o
   9   1   0       19.31       20.01      0.91 o
  10   1   0        5.38        4.92      0.99 o
  11   1   0        1.15       -0.72      1.19 o
  12   1   0       15.78       15.78      2.05 o
  13   1   0        0.01       -1.94      1.94 o
   0   2   0    21518.85    17471.63    337.04 o
   1   2   0     9275.68     8844.38     56.08 o
   2   2   0     6630.26     6616.74     64.62 o
   3   2   0      240.14      262.62      3.67 o
   4   2   0        6.30        5.00      0.34 o
   5   2   0      480.53      479.40      6.40 o
   6   2   0        7.93       10.62      0.45 o
   7   2   0      322.15      333.43      4.02 o
   8   2   0      405.26      405.74      5.81 o
   9   2   0       15.17       12.88      0.95 o
  10   2   0      291.58      285.61      6.17 o
  11   2   0        2.99        2.99      1.17 o
  12   2   0       48.07       53.62      3.21 o
  13   2   0      124.87      125.03      6.52 o
   1   3   0     1803.28     1824.23     16.98 o
   2   3   0        2.63        2.28      0.20 o
   3   3   0      297.36      307.63      2.99 o
   4   3   0     1038.86     1016.71     15.16 o
   5   3   0      141.47      162.48      3.12 o
   6   3   0       21.79       19.99      1.14 o
   7   3   0       68.39       72.50      1.49 o
   8   3   0       14.16       15.43      0.87 o
   9   3   0       82.03       79.33      2.07 o
  10   3   0        3.65        3.01      1.00 o
  11   3   0       38.16       40.48      1.86 o
  12   3   0       23.45       21.76      2.16 o
  13   3   0        4.63        2.41      2.20 o
   0   4   0      153.22      160.45      3.22 o
   1   4   0     1351.46     1426.23     15.98 o
   2   4   0     1387.10     1403.05     16.23 o
   3   4   0      840.20     1007.99     10.94 o
   4   4   0        0.09        0.58      0.66 o
   5   4   0      297.30      302.75      3.07 o
   6   4   0      257.14      261.26      4.16 o
   7   4   0        6.44        2.90      0.79 o
   8   4   0       58.31       67.28      1.91 o
   9   4   0       27.95       26.52      1.45 o
  10   4   0       40.55       32.43      3.35 o
  11   4   0        0.85       -0.15      1.09 o
  12   4   0        7.41        5.83      1.55 o
   1   5   0     4517.85     4573.62     58.67 o
   2   5   0        0.04        2.77      0.42 o
   3   5   0     1844.39     2026.47     25.05 o
   4   5   0      454.61      426.42      5.91 o
   5   5   0       44.51       44.46      1.24 o
   6   5   0      385.25      363.67      6.12 o
   7   5   0      196.92      182.44      3.51 o
   8   5   0      235.49      236.71      4.68 o
   9   5   0      547.28      562.11      7.99 o
  10   5   0       66.57       66.60      2.22 o
  11   5   0       34.31       45.57      2.52 o
  12   5   0        0.26       -0.98      1.40 o
   0   6   0      760.87      734.33     11.76 o
   1   6   0       42.65       47.44      0.82 o
   2   6   0     1222.04     1393.11     20.85 o
   3   6   0        3.46        5.67      0.41 o
   4   6   0       50.88       59.05      0.81 o
   5   6   0       14.40       17.94      1.00 o
   6   6   0       14.70       17.32      1.08 o
   7   6   0      258.20      246.82      4.37 o
   8   6   0      129.61      127.32      3.37 o
   9   6   0       29.06       29.66      1.59 o
  10   6   0      328.19      317.37      6.40 o
  11   6   0       44.46       43.75      2.66 o
  12   6   0       37.88       41.08      2.74 o
   1   7   0      796.28      797.07     16.69 o
   2   7   0      859.71      930.16     13.15 o
   3   7   0     1699.70     1753.56     30.49 o
   4   7   0      561.44      543.06      8.29 o
   5   7   0      729.44      656.08     11.31 o
   6   7   0      104.53       95.05      2.05 o
   7   7   0      294.77      294.26      3.57 o
   8   7   0       12.53       12.70      1.52 o
   9   7   0      281.45      285.87      4.62 o
  10   7   0       26.46       25.93      2.49 o
  11   7   0      155.46      171.23      6.72 o
   0   8   0       22.04       20.93      1.07 o
   1   8   0      143.45      136.68      2.16 o
   2   8   0      442.30      364.66      5.80 o
   3   8   0      512.88      497.83      9.22 o
   4   8   0      121.98      123.18      3.27 o
   5   8   0       25.54       20.85      1.05 o
   6   8   0        5.95        6.35      1.10 o
   7   8   0        0.97       -1.03      1.03 o
   8   8   0       74.19       71.61      2.63 o
   9   8   0        3.38        0.36      1.38 o
  10   8   0      117.94      129.08      6.16 o
  11   8   0        7.45        5.26      2.10 o
   1   9   0      725.83      724.16      8.55 o
   2   9   0       14.07       15.08      0.92 o
   3   9   0      302.99      311.88      6.30 o
   4   9   0      152.45      159.30      3.19 o
   5   9   0       55.68       50.13      1.97 o
   6   9   0        8.05        6.01      1.18 o
   7   9   0       20.04       18.67      1.55 o
   8   9   0        2.00       -0.20      1.37 o
   9   9   0        5.14        1.44      1.61 o
  10   9   0        0.34       -1.78      1.87 o
   0  10   0       86.20       97.18      3.30 o
   1  10   0     1146.90     1108.06     17.41 o
   2  10   0      121.88      118.07      3.13 o
   3  10   0        2.76        2.12      0.77 o
   4  10   0      461.59      460.96      9.13 o
   5  10   0      295.14      287.94      6.02 o
   6  10   0       55.21       56.20      2.25 o
   7  10   0      166.74      163.52      3.78 o
   8  10   0      205.22      211.17      4.35 o
   9  10   0        0.15       -1.73      1.73 o
  10  10   0       84.30       90.06      4.26 o
   1  11   0        1.55        1.58      1.08 o
   2  11   0      108.94      101.84      2.93 o
   3  11   0      308.76      294.63      6.43 o
   4  11   0      103.40      102.86      2.72 o
   5  11   0       15.53       11.30      1.49 o
   6  11   0        0.07       -0.93      1.17 o
   7  11   0       43.45       40.88      2.30 o
   8  11   0       48.91       56.03      2.74 o
   9  11   0        0.02       -1.37      1.93 o
   0  12   0       40.41       41.57      2.57 o
   1  12   0      122.70      115.37      2.89 o
   2  12   0      149.58      153.47      4.40 o
   3  12   0      347.05      350.45      8.34 o
   4  12   0        1.44        2.62      1.46 o
   5  12   0       61.94       62.37      2.70 o
   6  12   0      122.14      130.58      3.63 o
   7  12   0       15.57       14.72      1.89 o
   8  12   0      100.80      112.81      3.71 o
   1  13   0      101.65      109.51      2.64 o
   2  13   0       35.36       33.74      1.98 o
   3  13   0      252.48      252.11      9.29 o
   4  13   0       21.78       22.49      2.15 o
   5  13   0       55.10       55.88      3.08 o
   6  13   0       40.96       37.88      2.65 o
   7  13   0        3.31       -0.21      1.55 o
   0  14   0      123.84      142.75      9.55 o
   1  14   0        0.38        0.33      1.24 o
   2  14   0        8.09        8.10      1.91 o
   3  14   0        8.36        8.17      2.06 o
   4  14   0       29.23       26.03      2.77 o
   5  14   0       42.27       34.76      2.67 o
   1  15   0      121.72      123.15      4.58 o
   2  15   0       27.50       30.36      2.74 o
 -13   1   1       33.51       40.96      2.71 o
 -12   1   1       16.81       19.30      1.89 o
 -11   1   1       42.52       42.48      2.10 o
 -10   1   1       16.27       17.52      1.21 o
  -9   1   1      225.90      243.20      4.48 o
  -8   1   1     1465.39     1419.44     23.81 o
  -7   1   1      288.95      329.20      5.75 o
  -6   1   1     2124.56     2175.80     29.59 o
  -5   1   1       33.79       22.59      0.63 o
  -4   1   1      169.51      187.20      2.12 o
  -3   1   1      182.88      173.04      1.47 o
  -2   1   1     3055.90     3106.87     30.01 o
  -1   1   1     6835.85     6551.90     51.82 o
   0   1   1     7343.56     6675.71     91.57 o
   1   1   1      292.82      306.15      2.33 o
   2   1   1    14413.68    13528.81    160.06 o
   3   1   1        6.23       10.87      0.53 o
   4   1   1      466.36      481.07      7.44 o
   5   1   1      252.42      273.35      3.57 o
   6   1   1      368.54      323.49      4.59 o
   7   1   1      998.11      939.02     17.45 o
   8   1   1        0.07        1.02      0.54 o
   9   1   1      296.42      290.72      6.07 o
  10   1   1      299.18      292.32      7.66 o
  11   1   1      146.55      137.01      5.24 o
  12   1   1      230.50      232.09      5.95 o
  13   1   1       42.38       53.66      4.85 o
 -13   2   1        1.88        1.81      1.80 o
 -12   2   1       72.00       68.66      3.08 o
 -11   2   1       47.24       42.92      2.03 o
 -10   2   1       11.39       11.56      1.14 o
  -9   2   1      514.60      489.03     11.04 o
  -8   2   1      756.32      774.90     12.81 o
  -7   2   1        3.21       10.30      0.46 o
  -6   2   1        0.03        2.07      0.31 o
  -5   2   1     1015.41     1106.83     11.92 o
  -4   2   1     2184.15     2254.68     31.94 o
  -3   2   1      924.88      959.79     12.10 o
  -2   2   1       32.02       34.38      0.43 o
  -1   2   1      193.43      219.36      1.97 o
   0   2   1     2578.70     2595.51     36.01 o
   1   2   1     8295.54     8186.17     72.33 o
   2   2   1    17208.71    16126.72    204.60 o
   3   2   1      609.04      654.43      7.97 o
   4   2   1       55.83       51.82      0.98 o
   5   2   1      116.32      114.34      2.18 o
   6   2   1      387.40      387.89      5.86 o
   7   2   1      389.16      448.18      6.86 o
   8   2   1       77.20       68.58      1.48 o
   9   2   1      179.36      186.23      4.47 o
  10   2   1        1.78        1.32      0.97 o
  11   2   1       53.32       52.63      2.43 o
  12   2   1       11.83        7.28      2.14 o
  13   2   1        1.38        1.70      2.11 o
 -13   3   1       25.88       23.76      2.77 o
 -12   3   1       40.94       36.50      2.20 o
 -11   3   1      114.70      116.51      2.67 o
 -10   3   1       21.04       17.88      1.32 o
  -9   3   1      177.70      181.46      4.20 o
  -8   3   1      161.34      136.07      2.69 o
  -7   3   1       11.24       10.47      0.86 o
  -6   3   1     2746.30     2851.24     48.79 o
  -5   3   1      282.03      271.90      4.47 o
  -4   3   1      615.03      687.72     11.00 o
  -3   3   1        4.85        0.96      0.32 o
  -2   3   1      741.86      701.17      8.26 o
  -1   3   1      840.01      849.74     12.97 o
   0   3   1      361.02      368.35      4.17 o
   1   3   1     2757.68     2978.37     35.83 o
   2   3   1      647.74      704.15      8.08 o
   3   3   1      280.88      304.27      3.11 o
   4   3   1      169.72      159.85      2.12 o
   5   3   1       31.93       55.91      1.15 o
   6   3   1      153.66      162.68      2.95 o
   7   3   1      595.42      589.63      8.00 o
   8   3   1        0.02       -0.46      0.51 o
   9   3   1       46.37       40.20      1.65 o
  10   3   1        0.02       -0.90      0.90 o
  11   3   1       46.27       48.60      2.42 o
  12   3   1       46.17       45.41      3.26 o
 -13   4   1        3.86        2.94      2.01 o
 -12   4   1       47.39       44.09      4.54 o
 -11   4   1       14.36        9.12      1.58 o
 -10   4   1        9.96        7.31      1.13 o
  -9   4   1      178.61      179.21      3.25 o
  -8   4   1      384.91      377.55      7.83 o
  -7   4   1      207.14      176.89      4.16 o
  -6   4   1       11.99       14.25      0.86 o
  -5   4   1      302.73      262.74      3.86 o
  -4   4   1     1260.72     1189.81     13.58 o
  -3   4   1      708.25      691.54      8.87 o
  -2   4   1     2957.26     2832.21     36.09 o
  -1   4   1     2113.19     2199.04     21.21 o
   0   4   1       81.76       60.89      0.87 o
   1   4   1     2538.32     2552.29     28.12 o
   2   4   1       95.79      108.73      0.96 o
   3   4   1      482.32      476.43      7.62 o
   4   4   1      231.78      185.71      2.10 o
   5   4   1        2.05        1.03      0.25 o
   6   4   1      412.25      381.50      6.99 o
   7   4   1        3.09        2.70      0.84 o
   8   4   1      786.90      730.19     29.78 o
   9   4   1        5.87        3.36      0.87 o
  10   4   1       25.91       33.00      1.83 o
  11   4   1       79.21       86.87      2.92 o
  12   4   1       50.23       50.99      2.77 o
 -12   5   1       34.53       33.70      2.23 o
 -11   5   1       22.73       23.00      1.58 o
 -10   5   1      125.32      133.17      3.83 o
  -9   5   1       83.31       89.13      2.35 o
  -8   5   1      109.35      109.46      2.33 o
  -7   5   1       69.97       62.90      1.77 o
  -6   5   1        6.12        6.12      1.02 o
  -5   5   1      137.68      174.81      2.39 o
  -4   5   1       46.56       55.70      0.86 o
  -3   5   1      330.54      408.33      7.14 o
  -2   5   1      289.09      288.70      3.95 o
  -1   5   1      922.49      936.77     19.80 o
   0   5   1      734.04      826.81     11.47 o
   1   5   1        0.50       11.12      0.46 o
   2   5   1        0.03        0.56      0.30 o
   3   5   1      539.16      517.53      5.81 o
   4   5   1      235.31      220.41      2.97 o
   5   5   1      131.88      131.98      2.67 o
   6   5   1        7.86        8.42      0.84 o
   7   5   1      154.77      142.64      2.94 o
   8   5   1       84.24       76.67      2.07 o
   9   5   1      113.55      109.87      2.85 o
  10   5   1      187.17      187.20      4.99 o
  11   5   1       22.33       18.65      1.87 o
  12   5   1        0.61        0.78      1.53 o
 -12   6   1       94.98       99.00      3.76 o
 -11   6   1       22.45       22.75      1.92 o
 -10   6   1      301.90      309.67      8.99 o
  -9   6   1      310.00      315.21      7.16 o
  -8   6   1      118.52      111.70      3.07 o
  -7   6   1     1678.52     1564.24     21.71 o
  -6   6   1      123.77      113.54      2.32 o
  -5   6   1      367.52      341.04      6.27 o
  -4   6   1      214.61      176.25      2.82 o
  -3   6   1      152.95      182.72      2.95 o
  -2   6   1      298.69      265.34      3.40 o
  -1   6   1      149.55      185.59      3.63 o
   0   6   1      270.01      227.61      3.30 o
   1   6   1      566.10      563.82      7.69 o
   2   6   1      211.46      261.86      3.48 o
   3   6   1     1615.48     1719.17     23.88 o
   4   6   1        9.39       15.06      0.56 o
   5   6   1      433.08      451.19      6.65 o
   6   6   1      896.98      822.47     12.75 o
   7   6   1        3.09        0.27      0.94 o
   8   6   1      199.12      185.81      5.51 o
   9   6   1      285.05      294.02      4.95 o
  10   6   1       88.92       95.79      2.88 o
  11   6   1      122.85      120.31      4.22 o
  12   6   1        4.92        4.74      1.85 o
 -12   7   1        3.61        3.76      2.06 o
 -11   7   1      128.92      132.08      4.59 o
 -10   7   1      151.44      147.43      4.35 o
  -9   7   1       83.46       84.05      2.83 o
  -8   7   1       20.43       18.74      1.62 o
  -7   7   1      141.56      127.17      2.39 o
  -6   7   1      233.41      241.55      3.90 o
  -5   7   1       41.41       34.67      0.83 o
  -4   7   1      366.19      381.58      7.77 o
  -3   7   1        2.04       -0.50      0.50 o
  -2   7   1      449.84      498.47      6.50 o
  -1   7   1      653.65      655.90     20.71 o
   0   7   1      207.77      174.28      2.88 o
   1   7   1       31.93       26.19      0.85 o
   2   7   1      396.31      347.09      7.06 o
   3   7   1       69.29       68.36      1.20 o
   4   7   1       98.95      114.74      2.00 o
   5   7   1       88.91       93.33      1.27 o
   6   7   1       97.30      103.16      2.40 o
   7   7   1       60.04       60.14      1.91 o
   8   7   1        6.67        5.86      1.15 o
   9   7   1       20.14       18.88      1.95 o
  10   7   1       32.70       37.13      3.42 o
  11   7   1       59.40       68.02      4.18 o
 -11   8   1       30.80       30.84      2.94 o
 -10   8   1       89.82       91.94      3.53 o
  -9   8   1        0.76       -1.36      1.36 o
  -8   8   1      124.83      114.40      3.20 o
  -7   8   1     1040.38      952.56     16.94 o
  -6   8   1       32.98       26.36      1.51 o
  -5   8   1     1122.44     1153.35     22.21 o
  -4   8   1       54.20       56.45      1.64 o
  -3   8   1       20.59       12.19      0.85 o
  -2   8   1      540.72      487.26      8.39 o
  -1   8   1       66.80       60.37      1.58 o
   0   8   1      192.98      190.63      2.93 o
   1   8   1       69.70       72.56      1.85 o
   2   8   1       13.67       16.61      1.21 o
   3   8   1      427.60      430.39      8.48 o
   4   8   1       45.70       33.67      1.00 o
   5   8   1       13.37       10.26      0.85 o
   6   8   1        8.75       11.14      1.23 o
   7   8   1        9.46        7.90      1.29 o
   8   8   1        2.30       -0.25      1.21 o
   9   8   1       47.88       42.80      3.11 o
  10   8   1       67.06       77.74      3.94 o
  11   8   1       52.96       51.23      3.45 o
 -11   9   1      184.12      194.87      5.88 o
 -10   9   1       72.71       70.96      3.27 o
  -9   9   1      216.37      232.44      4.97 o
  -8   9   1       67.55       63.40      2.87 o
  -7   9   1        0.22       -0.44      1.05 o
  -6   9   1      132.10      129.35      2.96 o
  -5   9   1       75.57       64.88      2.15 o
  -4   9   1      100.39       91.27      2.05 o
  -3   9   1        0.61       -0.65      0.65 o
  -2   9   1      583.80      552.80      9.28 o
  -1   9   1      691.36      634.35     10.57 o
   0   9   1      411.25      406.98      6.44 o
   1   9   1      195.95      209.61      3.51 o
   2   9   1      569.10      559.59     11.27 o
   3   9   1      171.39      179.66      4.08 o
   4   9   1        0.05       -0.54      0.54 o
   5   9   1       68.76       67.52      2.17 o
   6   9   1      293.90      288.30      5.48 o
   7   9   1      250.91      229.39      4.13 o
   8   9   1        7.71        6.20      1.46 o
   9   9   1      183.08      196.30      6.88 o
  10   9   1       94.58      105.39      4.51 o
 -10  10   1       22.47       26.67      2.90 o
  -9  10   1        0.08       -1.50      1.50 o
  -8  10   1       91.76       86.20      3.04 o
  -7  10   1       12.14        5.46      1.42 o
  -6  10   1        1.43       -0.46      1.02 o
  -5  10   1        8.03        5.24      1.18 o
  -4  10   1      433.21      431.19      8.08 o
  -3  10   1       42.70       43.65      1.48 o
  -2  10   1       31.63       35.74      1.35 o
  -1  10   1        4.10        3.77      0.77 o
   0  10   1        0.30        1.06      0.83 o
   1  10   1       47.60       34.16      1.39 o
   2  10   1        3.93        1.88      0.72 o
   3  10   1       16.86       14.63      0.92 o
   4  10   1        9.54       10.45      1.14 o
   5  10   1        0.69       -0.06      0.99 o
   6  10   1        1.26        1.06      1.20 o
   7  10   1        0.60       -1.15      1.15 o
   8  10   1        5.16        7.59      1.82 o
   9  10   1       10.29        7.79      2.25 o
  -9  11   1      128.41      139.40      4.36 o
  -8  11   1      132.88      129.15      3.76 o
  -7  11   1        0.46        1.16      1.34 o
  -6  11   1      100.71       98.37      3.05 o
  -5  11   1       91.27       94.80      2.91 o
  -4  11   1      147.79      143.20      3.48 o
  -3  11   1      586.42      578.13     10.55 o
  -2  11   1        0.52       -0.28      0.81 o
  -1  11   1      128.97      114.50      2.65 o
   0  11   1       90.51       93.49      2.25 o
   1  11   1      152.32      159.90      3.48 o
   2  11   1       98.87      101.31      2.31 o
   3  11   1        6.00        4.80      0.96 o
   4  11   1      320.14      318.04      5.01 o
   5  11   1      143.01      139.92      3.43 o
   6  11   1        7.39        5.60      1.41 o
   7  11   1      139.02      138.36      3.66 o
   8  11   1       34.63       38.14      2.66 o
   9  11   1       54.90       56.61      3.63 o
  -8  12   1        2.70        2.75      1.57 o
  -7  12   1       18.28       14.75      1.85 o
  -6  12   1        7.58        4.74      1.54 o
  -5  12   1       19.13       21.28      1.80 o
  -4  12   1       14.70       10.60      1.55 o
  -3  12   1       10.75        8.69      1.44 o
  -2  12   1      265.62      273.70      5.29 o
  -1  12   1      223.55      194.60      8.03 o
   0  12   1        2.82        3.43      1.04 o
   1  12   1       68.98       67.76      2.18 o
   2  12   1       12.26        8.53      1.17 o
   3  12   1      223.62      220.50      4.67 o
   4  12   1        3.94        3.82      1.45 o
   5  12   1      114.72      119.25      4.37 o
   6  12   1       10.16        6.50      1.53 o
   7  12   1        0.07       -1.37      1.37 o
   8  12   1       13.87       13.79      2.24 o
  -7  13   1       95.28      106.56      3.92 o
  -6  13   1      172.62      185.70      4.87 o
  -5  13   1      206.91      208.55      5.50 o
  -4  13   1      102.26      105.40      3.67 o
  -3  13   1      111.43      105.68      4.02 o
  -2  13   1        0.24        0.26      1.16 o
  -1  13   1       95.07      102.19      3.88 o
   0  13   1       27.63       30.57      1.66 o
   1  13   1       28.30       27.67      1.66 o
   2  13   1       59.26       63.29      2.54 o
   3  13   1        7.12        5.60      1.62 o
   4  13   1       20.57       20.98      2.15 o
   5  13   1       18.12       17.21      2.13 o
   6  13   1        0.06       -1.24      1.51 o
  -5  14   1        2.83        4.00      1.75 o
  -4  14   1        3.03        2.15      1.66 o
  -3  14   1       11.78       11.28      2.10 o
  -2  14   1       58.63       58.62      3.31 o
  -1  14   1       74.04       75.93      3.90 o
   0  14   1       11.81       10.49      1.59 o
   1  14   1       25.62       26.27      1.95 o
   2  14   1       48.65       48.21      3.10 o
   3  14   1      387.05      413.55     16.07 o
   4  14   1       15.67       16.98      2.17 o
   5  14   1      184.55      215.08      5.36 o
  -3  15   1        6.52        9.84      2.29 o
  -2  15   1        2.29       -0.26      1.82 o
  -1  15   1        7.52        8.94      1.85 o
   0  15   1        9.72       11.68      1.73 o
   1  15   1        0.46        0.49      1.76 o
   2  15   1        2.38        0.67      1.85 o
 -13   0   2       43.10       38.37      3.38 o
 -12   0   2      381.81      375.08     16.52 o
 -11   0   2       17.22       16.47      2.39 o
 -10   0   2       48.83       54.21      2.23 o
  -9   0   2      259.57      257.87      6.94 o
  -8   0   2      120.54      131.31      3.39 o
  -7   0   2      342.27      334.82     10.11 o
  -6   0   2      260.05      290.90      3.80 o
  -5   0   2      180.70      161.65      2.19 o
  -4   0   2      216.16      202.12      2.45 o
  -3   0   2        8.34        7.39      1.02 o
  -2   0   2      537.47      570.99      4.23 o
  -1   0   2      176.38      222.91      1.45 o
   0   0   2      169.01      175.08      1.81 o
   1   0   2     1786.32     1885.20     16.34 o
   2   0   2    49059.88    34130.16   2453.16 o
   3   0   2     4843.15     5344.05    102.54 o
   4   0   2     4548.91     4615.56    128.13 o
   5   0   2      817.79      896.70     22.22 o
   6   0   2      102.63      118.50      2.70 o
   7   0   2      305.77      310.10      8.32 o
   8   0   2      754.82      775.94     18.83 o
   9   0   2      539.56      570.93     15.51 o
  10   0   2      228.08      202.00      5.30 o
  11   0   2      176.46      182.30      7.23 o
  12   0   2       62.63       62.45      5.40 o
 -13   1   2       74.22       77.29      3.14 o
 -12   1   2       42.64       43.91      3.33 o
 -11   1   2       41.11       41.80      1.78 o
 -10   1   2      206.43      204.78      5.93 o
  -9   1   2        0.04        0.49      0.57 o
  -8   1   2       19.04       21.75      0.84 o
  -7   1   2      229.16      249.85      3.36 o
  -6   1   2      323.87      372.51      4.02 o
  -5   1   2       73.53       83.88      1.09 o
  -4   1   2       38.52       44.95      0.70 o
  -3   1   2        0.29        2.61      0.20 o
  -2   1   2       47.52       56.40      0.74 o
  -1   1   2        9.06       14.64      0.32 o
   0   1   2      768.26      786.67      4.45 o
   1   1   2     6162.71     6030.52     44.27 o
   2   1   2    14572.29    13621.78    112.61 o
   3   1   2     3019.10     3094.04     38.11 o
   4   1   2      888.79      904.05     13.26 o
   5   1   2      103.84      123.46      1.57 o
   6   1   2        4.50        1.13      0.41 o
   7   1   2      333.09      350.13      5.90 o
   8   1   2       25.58       25.23      0.94 o
   9   1   2       20.26       18.76      0.95 o
  10   1   2        5.30        5.13      1.15 o
  11   1   2        2.33       -0.27      1.79 o
  12   1   2       22.46       19.92      2.74 o
 -13   2   2        5.50        5.53      1.70 o
 -12   2   2      105.41       96.81      3.50 o
 -11   2   2       40.17       40.35      1.76 o
 -10   2   2       25.54       28.26      1.43 o
  -9   2   2      481.36      463.07      6.93 o
  -8   2   2      384.37      399.18      5.80 o
  -7   2   2       83.09       79.87      1.10 o
  -6   2   2      437.48      441.74      9.14 o
  -5   2   2      210.13      277.88      4.87 o
  -4   2   2       46.26       43.95      0.67 o
  -3   2   2      129.94      146.78      1.18 o
  -2   2   2       26.17       20.43      0.43 o
  -1   2   2      376.51      420.30      4.04 o
   0   2   2       21.11       28.83      0.95 o
   1   2   2     2916.44     2824.55     50.30 o
   2   2   2     5191.41     5379.60     59.18 o
   3   2   2      603.20      572.92      7.84 o
   4   2   2     4774.59     5009.25     74.62 o
   5   2   2     1310.42     1325.70     19.02 o
   6   2   2     1766.55     1704.53     30.59 o
   7   2   2       15.44       11.96      0.74 o
   8   2   2        2.36        0.27      0.58 o
   9   2   2       47.10       49.43      2.03 o
  10   2   2        2.00        2.18      1.09 o
  11   2   2      175.98      170.84      7.80 o
  12   2   2        5.78        0.73      1.94 o
 -13   3   2        0.08       -0.92      1.82 o
 -12   3   2        0.12       -1.11      1.11 o
 -11   3   2        0.23       -0.94      0.94 o
 -10   3   2      558.80      544.89     11.98 o
  -9   3   2      103.11       99.78      4.05 o
  -8   3   2      374.11      389.67      7.89 o
  -7   3   2      140.10      133.42      2.74 o
  -6   3   2     2068.23     2087.87     35.34 o
  -5   3   2      257.10      295.65      3.92 o
  -4   3   2      281.19      265.50      4.01 o
  -3   3   2      378.14      427.00      4.32 o
  -2   3   2      154.80      187.64      2.31 o
  -1   3   2      699.45      720.69      9.13 o
   0   3   2     3557.75     3669.77     43.76 o
   1   3   2     4327.67     4320.12     56.25 o
   2   3   2      536.45      573.79      6.65 o
   3   3   2       18.08       26.34      0.67 o
   4   3   2     3362.45     3498.46     45.17 o
   5   3   2       40.33       47.01      1.08 o
   6   3   2      177.05      165.89      2.51 o
   7   3   2      473.50      471.75      7.59 o
   8   3   2      181.13      168.46      3.75 o
   9   3   2        7.62        5.60      1.01 o
  10   3   2      192.08      192.66      4.74 o
  11   3   2        8.95       10.89      1.63 o
  12   3   2      131.38      130.91      4.85 o
 -13   4   2        5.99        0.59      2.17 o
 -12   4   2        6.54        5.31      1.26 o
 -11   4   2       33.99       34.75      1.73 o
 -10   4   2        7.31        8.45      1.13 o
  -9   4   2        7.57        3.94      0.96 o
  -8   4   2      332.73      328.17      6.08 o
  -7   4   2      178.47      159.72      2.92 o
  -6   4   2       21.23       21.89      0.97 o
  -5   4   2       46.91       34.37      1.08 o
  -4   4   2     1558.01     1532.76     17.40 o
  -3   4   2      401.65      467.48      6.44 o
  -2   4   2      242.98      305.13      3.91 o
  -1   4   2       61.95       88.21      1.02 o
   0   4   2      751.93      894.52     11.72 o
   1   4   2     1662.48     1753.92     22.37 o
   2   4   2      734.27      834.82      9.50 o
   3   4   2      600.73      593.46      7.17 o
   4   4   2     1115.58     1182.03     12.40 o
   5   4   2       26.89       34.20      0.80 o
   6   4   2      520.42      502.91      6.38 o
   7   4   2      505.60      509.81      8.81 o
   8   4   2       14.45       13.71      1.13 o
   9   4   2       34.56       34.66      1.77 o
  10   4   2       33.35       35.01      1.89 o
  11   4   2      166.80      168.64      7.37 o
  12   4   2       18.23       17.25      2.25 o
 -13   5   2       70.54       73.44      4.58 o
 -12   5   2      175.93      178.94      7.26 o
 -11   5   2       16.00       12.92      1.36 o
 -10   5   2      106.44      105.83      2.50 o
  -9   5   2       25.07       18.05      1.30 o
  -8   5   2     1184.42     1124.97     13.71 o
  -7   5   2      413.26      403.48      7.13 o
  -6   5   2      116.30       81.32      2.26 o
  -5   5   2      105.85       86.83      1.79 o
  -4   5   2      612.58      645.03      8.68 o
  -3   5   2     1661.10     1675.99     26.61 o
  -2   5   2     1244.56     1346.00     18.50 o
  -1   5   2     1045.52     1264.54     15.41 o
   0   5   2       19.03       38.36      0.86 o
   1   5   2      132.79      142.71      2.21 o
   2   5   2      981.47      910.99     12.47 o
   3   5   2      700.96      649.25      6.91 o
   4   5   2      137.56      132.87      1.93 o
   5   5   2     1436.15     1384.38     17.51 o
   6   5   2        1.35        1.72      0.50 o
   7   5   2      123.98      104.75      2.28 o
   8   5   2       45.57       46.74      2.60 o
   9   5   2       42.89       40.70      1.94 o
  10   5   2      168.85      172.77      4.22 o
  11   5   2       98.45       95.38      6.43 o
  12   5   2       38.29       43.38      2.85 o
 -12   6   2       67.93       70.11      3.69 o
 -11   6   2       14.72       11.02      1.70 o
 -10   6   2       48.80       43.60      2.17 o
  -9   6   2        0.91        0.31      1.00 o
  -8   6   2      389.23      407.47      7.18 o
  -7   6   2      120.14      120.03      2.87 o
  -6   6   2      359.07      341.80      5.86 o
  -5   6   2      118.67      116.66      1.88 o
  -4   6   2      109.22      123.82      1.54 o
  -3   6   2       46.93       49.11      1.38 o
  -2   6   2       90.39       78.84      1.33 o
  -1   6   2       70.03       98.97      2.02 o
   0   6   2     1334.24     1541.38     24.34 o
   1   6   2        8.10        4.19      0.44 o
   2   6   2      265.17      312.53      4.99 o
   3   6   2      578.70      609.17      8.13 o
   4   6   2       61.36       56.75      1.04 o
   5   6   2       14.27       19.09      0.75 o
   6   6   2      331.99      334.67      6.94 o
   7   6   2        5.84        3.31      0.92 o
   8   6   2      146.47      141.82      4.05 o
   9   6   2       31.79       28.42      1.78 o
  10   6   2       19.05       20.98      1.93 o
  11   6   2       14.12       13.32      2.35 o
 -12   7   2       88.00       94.92      4.24 o
 -11   7   2        0.29        0.12      1.57 o
 -10   7   2       38.61       37.93      2.20 o
  -9   7   2      201.21      201.62      4.24 o
  -8   7   2      432.74      424.27      8.29 o
  -7   7   2      134.32      146.21      4.52 o
  -6   7   2       26.22       18.37      1.13 o
  -5   7   2     1016.86     1055.25     19.27 o
  -4   7   2        6.93       13.33      0.71 o
  -3   7   2      723.37      614.21      9.83 o
  -2   7   2       53.19       47.69      1.19 o
  -1   7   2        2.65        1.00      0.37 o
   0   7   2      187.98      176.02      2.65 o
   1   7   2        1.85       -0.31      0.43 o
   2   7   2      101.93       91.31      2.15 o
   3   7   2      134.00      107.03      2.15 o
   4   7   2      672.79      694.00     10.17 o
   5   7   2     3613.87     3535.56     48.25 o
   6   7   2       14.68       11.25      1.09 o
   7   7   2      202.65      196.37      4.35 o
   8   7   2        1.43        0.51      1.12 o
   9   7   2        4.57        3.96      1.73 o
  10   7   2       19.81       20.29      2.40 o
  11   7   2       16.46       15.68      2.87 o
 -11   8   2       13.58       15.95      2.10 o
 -10   8   2       64.63       67.45      4.19 o
  -9   8   2      230.80      211.34      7.52 o
  -8   8   2       77.37       78.76      2.73 o
  -7   8   2      555.64      530.56      8.60 o
  -6   8   2      129.14      128.85      2.75 o
  -5   8   2      393.81      372.48      6.50 o
  -4   8   2      293.70      277.94      5.24 o
  -3   8   2      206.87      204.61      5.43 o
  -2   8   2     1076.97     1086.72     17.92 o
  -1   8   2      605.95      622.96      7.43 o
   0   8   2       46.66       47.84      1.22 o
   1   8   2      439.50      381.95      9.97 o
   2   8   2       77.80       77.45      1.89 o
   3   8   2       56.14       53.56      1.14 o
   4   8   2        1.00        1.65      0.55 o
   5   8   2      302.99      325.12      4.80 o
   6   8   2       66.45       60.65      2.13 o
   7   8   2        4.44        4.67      1.20 o
   8   8   2       57.46       58.66      3.18 o
   9   8   2       41.55       41.84      2.95 o
  10   8   2       24.90       23.73      2.64 o
 -11   9   2       15.17       13.25      2.50 o
 -10   9   2        1.21        1.65      1.68 o
  -9   9   2        0.84       -1.50      1.50 o
  -8   9   2      129.78      122.38      3.68 o
  -7   9   2        1.82       -0.78      1.07 o
  -6   9   2       57.72       49.34      2.00 o
  -5   9   2      218.97      206.39      3.72 o
  -4   9   2       74.13       67.34      2.34 o
  -3   9   2      598.94      589.83     11.51 o
  -2   9   2       37.90       37.11      1.34 o
  -1   9   2       39.89       35.80      1.97 o
   0   9   2       46.45       57.82      1.30 o
   1   9   2       55.03       45.55      1.63 o
   2   9   2       11.89       16.01      0.93 o
   3   9   2      452.87      446.34      7.34 o
   4   9   2       97.97       92.48      2.15 o
   5   9   2        1.11        3.29      1.74 o
   6   9   2      817.87      756.82     13.27 o
   7   9   2       13.52       15.02      1.60 o
   8   9   2        4.03        2.97      1.52 o
   9   9   2        6.78        4.38      2.00 o
  10   9   2       17.35       16.91      2.58 o
 -10  10   2        0.37       -0.73      1.69 o
  -9  10   2      268.23      271.21      5.67 o
  -8  10   2       27.09       26.32      2.20 o
  -7  10   2      221.10      211.63      4.15 o
  -6  10   2      128.52      133.89      3.05 o
  -5  10   2       77.43       66.67      2.25 o
  -4  10   2      224.26      220.98      3.79 o
  -3  10   2        1.22       -0.63      0.72 o
  -2  10   2        1.91        0.81      0.77 o
  -1  10   2        8.39        9.83      1.08 o
   0  10   2       76.92       70.06      1.71 o
   1  10   2     1616.56     1595.38     27.08 o
   2  10   2       20.35       21.43      1.29 o
   3  10   2      177.22      174.91      3.48 o
   4  10   2       65.05       67.41      1.98 o
   5  10   2        2.32        3.14      1.11 o
   6  10   2      191.41      185.18      5.05 o
   7  10   2       12.73       12.43      1.62 o
   8  10   2       10.23        8.54      1.88 o
   9  10   2      181.28      179.49      6.25 o
  -9  11   2        5.61        4.46      1.81 o
  -8  11   2        0.33       -1.37      1.37 o
  -7  11   2        2.19       -0.40      1.28 o
  -6  11   2       50.70       53.82      2.50 o
  -5  11   2      144.30      143.53      3.17 o
  -4  11   2        4.38        1.47      1.07 o
  -3  11   2      132.98      127.48      2.34 o
  -2  11   2      516.01      498.68      8.93 o
  -1  11   2      568.23      551.84     11.20 o
   0  11   2       16.37       18.34      1.31 o
   1  11   2        5.77        4.72      1.01 o
   2  11   2      190.07      183.57      4.40 o
   3  11   2        5.12        3.13      0.93 o
   4  11   2        1.04        0.02      1.03 o
   5  11   2       30.58       32.89      2.00 o
   6  11   2        2.28       -0.19      1.23 o
   7  11   2        0.00       -0.81      1.48 o
   8  11   2       10.03        9.08      1.94 o
  -8  12   2        0.01       -1.00      1.39 o
  -7  12   2       97.45       98.91      3.37 o
  -6  12   2      217.84      230.73      4.85 o
  -5  12   2       31.08       26.74      1.98 o
  -4  12   2      437.39      433.32      5.62 o
  -3  12   2      143.71      138.63      3.05 o
  -2  12   2       14.35       17.65      1.36 o
  -1  12   2      155.72      157.15      3.19 o
   0  12   2        0.32        0.88      1.03 o
   1  12   2      537.96      539.83      8.58 o
   2  12   2       91.50       92.58      2.40 o
   3  12   2       54.42       46.35      2.54 o
   4  12   2        0.73       -0.02      1.29 o
   5  12   2        0.01       -1.17      1.17 o
   6  12   2       49.22       50.14      2.54 o
   7  12   2        4.14        3.29      1.78 o
  -7  13   2       24.47       23.68      2.16 o
  -6  13   2       28.27       27.41      2.43 o
  -5  13   2       70.05       66.50      3.30 o
  -4  13   2        6.76        7.05      1.75 o
  -3  13   2        2.19        5.35      1.75 o
  -2  13   2        7.82        6.10      1.33 o
  -1  13   2        5.15        4.63      0.93 o
   0  13   2      146.89      159.82      3.79 o
   1  13   2       54.37       60.52      2.30 o
   2  13   2       30.47       26.80      1.88 o
   3  13   2       14.17       15.83      1.91 o
   4  13   2       92.40      104.46      3.70 o
   5  13   2      286.79      304.67      9.09 o
   6  13   2        0.11       -0.99      1.74 o
  -5  14   2        1.55        4.76      1.72 o
  -4  14   2       10.65       16.47      2.11 o
  -3  14   2        0.50       -1.09      1.67 o
  -2  14   2       31.93       33.85      2.81 o
  -1  14   2       17.41       13.88      1.65 o
   0  14   2       13.82       17.57      1.73 o
   1  14   2        0.16       -1.20      1.20 o
   2  14   2        6.70        4.98      2.10 o
   3  14   2       29.50       30.25      2.49 o
   4  14   2        1.80        0.73      1.68 o
  -3  15   2       96.90      100.59      4.38 o
  -2  15   2       72.77       80.79      4.44 o
  -1  15   2        0.05       -0.04      1.41 o
   0  15   2       61.45       67.19      2.90 o
   1  15   2        0.03       -1.35      1.72 o
 -14   1   3        0.01       -1.19      1.66 o
 -13   1   3       54.78       55.41      2.74 o
 -12   1   3       31.51       36.24      2.21 o
 -11   1   3        1.09       -0.41      0.94 o
 -10   1   3      445.48      433.99     10.81 o
  -9   1   3       17.40       16.14      0.81 o
  -8   1   3       72.10       59.00      1.12 o
  -7   1   3      116.39       91.98      1.29 o
  -6   1   3        9.61        5.31      0.36 o
  -5   1   3       90.26       55.51      0.73 o
  -4   1   3      263.05      264.35      1.72 o
  -3   1   3     3873.47     4209.65     26.39 o
  -2   1   3    22622.00    20172.81    114.87 o
  -1   1   3     6468.98     6424.69     43.79 o
   0   1   3       39.94       40.11      0.97 o
   1   1   3       34.02       36.07      0.55 o
   2   1   3     3494.95     3748.40     47.95 o
   3   1   3      927.85     1062.85     11.57 o
   4   1   3       24.05       24.79      0.86 o
   5   1   3      260.90      236.80      4.60 o
   6   1   3       84.91       88.20      1.38 o
   7   1   3       99.39       95.49      1.74 o
   8   1   3      409.78      400.95      6.18 o
   9   1   3       59.02       63.92      2.01 o
  10   1   3       32.88       35.66      2.15 o
  11   1   3      110.10      102.84      5.94 o
  12   1   3        3.81        5.64      2.16 o
 -14   2   3      342.21      351.11      9.46 o
 -13   2   3       97.95       94.65      4.92 o
 -12   2   3      115.39      112.06      5.32 o
 -11   2   3        5.19        4.16      1.06 o
 -10   2   3       16.46       16.09      1.22 o
  -9   2   3       28.14       22.63      0.83 o
  -8   2   3        1.06        0.19      0.38 o
  -7   2   3        0.53        0.38      0.32 o
  -6   2   3     1759.50     1952.48     18.86 o
  -5   2   3      586.36      625.84      7.15 o
  -4   2   3     2668.57     2821.56     22.13 o
  -3   2   3      341.65      376.16      3.02 o
  -2   2   3     3194.58     3324.37     24.35 o
  -1   2   3     4718.45     4827.48     35.41 o
   0   2   3       80.54       95.17      0.88 o
   1   2   3       29.65       35.13      0.88 o
   2   2   3      281.64      293.29      2.39 o
   3   2   3     1366.49     1447.06     17.75 o
   4   2   3     5647.76     5788.77     84.77 o
   5   2   3      883.89      933.78     15.48 o
   6   2   3      715.85      675.66     11.90 o
   7   2   3       29.53       31.94      1.18 o
   8   2   3       58.16       61.78      1.54 o
   9   2   3        2.76        2.48      1.04 o
  10   2   3        9.48        7.22      1.30 o
  11   2   3       65.80       56.44      3.49 o
  12   2   3      119.71      123.42      4.92 o
 -13   3   3       87.41       91.04      4.19 o
 -12   3   3       43.60       45.79      2.18 o
 -11   3   3        5.36        4.24      1.13 o
 -10   3   3      134.15      121.84      3.92 o
  -9   3   3      170.73      161.36      3.51 o
  -8   3   3       34.64       38.55      1.35 o
  -7   3   3       33.65       45.12      1.33 o
  -6   3   3      320.25      368.30      7.32 o
  -5   3   3       97.25      156.44      1.89 o
  -4   3   3     2130.70     2461.99     22.28 o
  -3   3   3      656.84      738.91      6.44 o
  -2   3   3      302.39      344.26      3.27 o
  -1   3   3      607.89      702.85      6.43 o
   0   3   3     3377.77     3402.45     36.31 o
   1   3   3      192.39      154.58      1.98 o
   2   3   3       52.77       44.85      4.52 o
   3   3   3     6289.75     6238.10    128.33 o
   4   3   3     2025.66     2133.45     24.69 o
   5   3   3      360.86      377.86      5.75 o
   6   3   3       56.29       58.55      1.25 o
   7   3   3      145.40      140.98      2.81 o
   8   3   3      186.14      173.02      3.47 o
   9   3   3        1.50        1.48      1.06 o
  10   3   3       89.75       95.46      2.99 o
  11   3   3      120.91      127.96      3.98 o
  12   3   3       41.83       46.03      3.41 o
 -13   4   3       32.09       30.80      4.25 o
 -12   4   3       13.12        9.81      1.48 o
 -11   4   3       60.60       61.26      2.12 o
 -10   4   3       16.59       17.33      1.29 o
  -9   4   3      455.39      423.14      6.98 o
  -8   4   3      318.07      328.61      5.46 o
  -7   4   3       72.40       65.76      1.59 o
  -6   4   3     1774.55     1767.64     21.10 o
  -5   4   3      108.69       94.65      1.60 o
  -4   4   3     4543.45     4831.17     48.40 o
  -3   4   3     1520.02     1670.12     18.04 o
  -2   4   3      285.44      270.84      2.71 o
  -1   4   3     1987.59     2047.70     22.33 o
   0   4   3      262.98      226.20      2.23 o
   1   4   3      189.03      244.32      3.51 o
   2   4   3      195.74      291.11      3.71 o
   3   4   3       36.83       32.83      0.77 o
   4   4   3     1169.68     1206.88     14.79 o
   5   4   3        0.91        1.22      0.46 o
   6   4   3      886.44      880.60     16.18 o
   7   4   3       11.56       13.14      0.87 o
   8   4   3       16.62       15.33      1.38 o
   9   4   3       41.74       43.77      2.00 o
  10   4   3       60.10       63.65      2.65 o
  11   4   3        0.13       -1.36      1.36 o
 -13   5   3        2.63        1.03      1.56 o
 -12   5   3       13.58       12.48      1.48 o
 -11   5   3       63.17       61.25      2.19 o
 -10   5   3       17.87       15.57      1.30 o
  -9   5   3        1.65        0.08      0.86 o
  -8   5   3      304.61      312.28      7.04 o
  -7   5   3      107.95       96.37      2.10 o
  -6   5   3      276.51      293.53      5.97 o
  -5   5   3      135.20      154.48      1.81 o
  -4   5   3      636.18      751.15      9.59 o
  -3   5   3      144.33      157.13      3.11 o
  -2   5   3       18.60       14.20      0.75 o
  -1   5   3      732.17      727.66      7.54 o
   0   5   3      172.08      197.78      2.10 o
   1   5   3       34.58       52.76      1.30 o
   2   5   3      789.86      893.88     13.35 o
   3   5   3       36.89       16.95      0.64 o
   4   5   3       12.88       14.62      0.64 o
   5   5   3      164.70      181.68      2.23 o
   6   5   3      150.04      143.88      2.12 o
   7   5   3      163.27      146.00      2.75 o
   8   5   3       36.24       39.84      1.92 o
   9   5   3       54.51       59.84      2.58 o
  10   5   3        1.98        0.86      1.14 o
  11   5   3       75.82       75.27      4.50 o
 -13   6   3       69.56       82.33      4.00 o
 -12   6   3        0.06       -1.02      1.50 o
 -11   6   3       60.60       66.86      2.73 o
 -10   6   3       89.58       87.23      3.00 o
  -9   6   3       64.23       60.01      2.09 o
  -8   6   3      399.02      403.78      5.02 o
  -7   6   3        1.21        1.95      0.84 o
  -6   6   3       53.61       46.58      1.55 o
  -5   6   3      170.86      172.95      2.70 o
  -4   6   3       70.62       62.30      1.40 o
  -3   6   3      733.06      789.24     11.09 o
  -2   6   3      998.70     1056.25     17.57 o
  -1   6   3      761.73      734.10      8.07 o
   0   6   3       33.44      117.32      1.93 o
   1   6   3      708.52      718.92     10.72 o
   2   6   3      179.37      163.05      1.75 o
   3   6   3       91.49      110.95      2.17 o
   4   6   3      907.86      882.91     11.07 o
   5   6   3      185.85      187.14      2.68 o
   6   6   3       43.48       42.73      1.42 o
   7   6   3       69.95       66.54      2.28 o
   8   6   3        0.12       -0.32      1.09 o
   9   6   3        4.89        5.75      1.33 o
  10   6   3       34.54       33.02      2.21 o
  11   6   3        0.63       -0.93      1.59 o
 -12   7   3        6.93        6.49      1.88 o
 -11   7   3       33.47       29.66      2.31 o
 -10   7   3      105.35      101.03      4.04 o
  -9   7   3       57.75       53.00      2.40 o
  -8   7   3        0.74        1.12      1.14 o
  -7   7   3      340.33      371.64      6.93 o
  -6   7   3       53.56       51.89      1.88 o
  -5   7   3     1125.84     1115.79     19.24 o
  -4   7   3      366.87      370.66      6.34 o
  -3   7   3       43.28       25.93      1.01 o
  -2   7   3      131.24      121.77      1.79 o
  -1   7   3        6.97       17.26      0.74 o
   0   7   3      353.97      376.95      5.58 o
   1   7   3      771.47      832.34     11.83 o
   2   7   3       98.77       97.14      2.12 o
   3   7   3      234.70      229.76      3.80 o
   4   7   3        0.71       -0.22      0.52 o
   5   7   3       21.33       20.39      0.87 o
   6   7   3       18.31       18.74      1.22 o
   7   7   3      406.61      396.53      9.39 o
   8   7   3      268.07      273.02      6.59 o
   9   7   3        3.34        2.45      1.86 o
  10   7   3       54.23       62.45      3.58 o
 -12   8   3        0.13       -1.06      1.63 o
 -11   8   3        7.12        6.21      1.81 o
 -10   8   3        0.02       -1.30      1.30 o
  -9   8   3       52.56       61.16      2.68 o
  -8   8   3      130.94      132.45      3.31 o
  -7   8   3       98.66       86.48      2.65 o
  -6   8   3       26.06       20.59      1.43 o
  -5   8   3       97.82       94.26      2.57 o
  -4   8   3       77.88       81.18      1.66 o
  -3   8   3     2539.28     2549.72     50.07 o
  -2   8   3       79.35       81.36      1.76 o
  -1   8   3      428.10      454.74      6.53 o
   0   8   3        6.04        2.32      0.59 o
   1   8   3       10.63       10.74      0.70 o
   2   8   3       45.46       50.27      1.14 o
   3   8   3        0.83       -0.09      0.52 o
   4   8   3      375.14      361.53      5.53 o
   5   8   3       51.53       60.01      2.34 o
   6   8   3        1.83        2.22      1.04 o
   7   8   3       30.44       30.51      1.97 o
   8   8   3      129.57      127.75      4.39 o
   9   8   3       28.77       33.78      2.84 o
  10   8   3        1.53        0.01      1.90 o
 -11   9   3       38.19       42.98      3.92 o
 -10   9   3      329.62      342.02      9.00 o
  -9   9   3      638.12      631.68     10.31 o
  -8   9   3        5.06        4.02      1.60 o
  -7   9   3      528.51      514.27     10.70 o
  -6   9   3        0.73       -0.90      0.90 o
  -5   9   3      617.92      633.18     11.81 o
  -4   9   3      146.24      150.69      2.23 o
  -3   9   3     1461.25     1419.06     23.30 o
  -2   9   3        3.22        4.03      0.79 o
  -1   9   3       27.18       25.60      1.23 o
   0   9   3     1322.21     1298.72     16.47 o
   1   9   3      570.80      499.35      8.91 o
   2   9   3      161.75      146.73      2.47 o
   3   9   3      339.39      360.55      6.39 o
   4   9   3       16.46       15.66      0.94 o
   5   9   3       70.76       62.03      2.29 o
   6   9   3        0.39       -0.79      1.02 o
   7   9   3      189.29      173.09      4.28 o
   8   9   3      109.45      113.80      5.08 o
   9   9   3        5.80        5.38      2.01 o
 -10  10   3        1.32        1.52      1.73 o
  -9  10   3      146.68      151.41      4.37 o
  -8  10   3      102.25      105.87      3.60 o
  -7  10   3       27.61       24.07      1.88 o
  -6  10   3        0.11       -0.40      1.00 o
  -5  10   3        1.31       -1.03      1.03 o
  -4  10   3       58.26       56.74      1.66 o
  -3  10   3       94.18       95.55      2.54 o
  -2  10   3      491.64      470.96      8.12 o
  -1  10   3      960.69      934.25     11.79 o
   0  10   3       68.37       58.32      2.21 o
   1  10   3       36.97       36.33      1.44 o
   2  10   3        1.11        2.34      0.74 o
   3  10   3       19.97       18.32      1.08 o
   4  10   3        0.09       -0.93      0.93 o
   5  10   3       64.93       56.02      2.42 o
   6  10   3       34.79       33.99      2.00 o
   7  10   3       17.67       14.66      1.93 o
   8  10   3        0.41       -1.43      1.43 o
   9  10   3        2.60       -0.48      1.88 o
  -9  11   3       55.66       50.34      2.93 o
  -8  11   3       13.22       12.79      1.98 o
  -7  11   3      332.31      333.90      5.95 o
  -6  11   3       47.24       49.14      2.37 o
  -5  11   3      245.94      233.85      4.57 o
  -4  11   3      160.10      162.11      3.10 o
  -3  11   3      292.39      284.57      5.41 o
  -2  11   3        1.38       -0.51      0.85 o
  -1  11   3       54.87       49.22      1.93 o
   0  11   3      364.00      366.00      5.66 o
   1  11   3      308.66      276.51      4.55 o
   2  11   3       99.25       97.51      2.34 o
   3  11   3      186.73      189.71      3.76 o
   4  11   3       17.86       17.13      1.58 o
   5  11   3      162.52      154.19      3.60 o
   6  11   3       19.61       21.26      2.12 o
   7  11   3       28.80       32.07      2.74 o
   8  11   3       12.80       12.02      2.15 o
  -8  12   3       15.03       15.18      2.11 o
  -7  12   3        0.45       -1.33      1.33 o
  -6  12   3       80.09       86.12      3.10 o
  -5  12   3       78.51       63.93      2.90 o
  -4  12   3       15.45       16.39      1.84 o
  -3  12   3        0.61       -0.13      1.02 o
  -2  12   3       61.37       58.02      2.06 o
  -1  12   3        2.03        0.35      1.00 o
   0  12   3      555.51      535.56     12.51 o
   1  12   3        6.78        5.25      1.17 o
   2  12   3        0.05       -0.82      1.00 o
   3  12   3       10.56       11.47      1.78 o
   4  12   3       28.24       21.95      2.05 o
   5  12   3       15.73       14.56      1.77 o
   6  12   3       14.59       16.46      2.08 o
   7  12   3      143.94      154.86      5.40 o
  -7  13   3        0.78       -1.21      1.44 o
  -6  13   3        4.65        5.49      1.76 o
  -5  13   3      359.79      365.15      8.99 o
  -4  13   3      167.18      167.97      4.94 o
  -3  13   3       18.50       15.51      2.08 o
  -2  13   3       86.56      109.83      3.13 o
  -1  13   3       96.98       87.32      2.49 o
   0  13   3        0.16       -0.76      0.98 o
   1  13   3        3.26        2.54      1.27 o
   2  13   3       53.02       48.11      2.68 o
   3  13   3       28.34       21.78      2.08 o
   4  13   3        0.46       -0.07      1.51 o
   5  13   3       50.42       52.77      3.68 o
  -5  14   3        0.03        0.80      1.62 o
  -4  14   3      166.30      168.43      4.64 o
  -3  14   3       55.49       62.53      3.54 o
  -2  14   3       95.21       95.38      3.14 o
  -1  14   3       57.06       51.21      5.52 o
   0  14   3       61.42       64.26      2.72 o
   1  14   3       16.82       17.02      1.82 o
   2  14   3       79.01       90.60      3.64 o
   3  14   3       93.97      114.82      4.06 o
   4  14   3      149.54      160.55      4.68 o
  -2  15   3       58.35       74.87      3.98 o
  -1  15   3       51.26       61.89      3.24 o
   0  15   3       36.86       38.94      4.22 o
   1  15   3        4.43        3.64      1.97 o
 -14   0   4       27.66       27.16      3.33 o
 -13   0   4       43.17       39.12      3.34 o
 -12   0   4     1281.15     1267.71     39.08 o
 -11   0   4      228.83      207.70      8.63 o
 -10   0   4     1858.81     1920.12     50.00 o
  -9   0   4        5.41        2.79      0.75 o
  -8   0   4     1398.02     1411.56     23.84 o
  -7   0   4       10.58       10.96      0.74 o
  -6   0   4        0.59        2.87      0.55 o
  -5   0   4      205.66      205.73      2.22 o
  -4   0   4      218.21      240.24      2.00 o
  -3   0   4     9639.25    10017.91     77.21 o
  -2   0   4     4644.32     4872.58     34.63 o
  -1   0   4      214.69      217.30      1.53 o
   0   0   4     1576.22     1630.78     16.88 o
   1   0   4      521.62      540.41      7.50 o
   2   0   4        4.37        0.85      0.36 o
   3   0   4       15.26       10.95      0.63 o
   4   0   4      102.44      140.74      4.21 o
   5   0   4      288.45      232.13      4.66 o
   6   0   4       13.74        9.96      1.31 o
   7   0   4      629.40      626.26      9.18 o
   8   0   4       23.92       20.43      1.37 o
   9   0   4      296.46      301.39     11.83 o
  10   0   4      466.04      467.92     13.61 o
  11   0   4        0.02       -2.25      2.25 o
 -14   1   4      101.40      105.60      5.38 o
 -13   1   4        1.35        1.90      1.55 o
 -12   1   4        9.08        7.86      1.76 o
 -11   1   4       39.26       35.28      1.64 o
 -10   1   4       32.80       36.46      1.15 o
  -9   1   4        0.01       -0.47      0.47 o
  -8   1   4      125.93      132.21      2.21 o
  -7   1   4      124.94      150.90      1.85 o
  -6   1   4        1.65        1.56      0.33 o
  -5   1   4      494.00      529.10      4.72 o
  -4   1   4       55.74       82.29      0.82 o
  -3   1   4        1.43        1.51      0.22 o
  -2   1   4     1276.88     1379.42      9.85 o
  -1   1   4      181.83      179.86      1.53 o
   0   1   4        8.40        8.01      0.30 o
   1   1   4      113.13       98.05      1.08 o
   2   1   4       27.22       29.91      0.86 o
   3   1   4      150.69      143.76      1.97 o
   4   1   4     2230.98     2276.51     31.03 o
   5   1   4      699.95      717.84     10.60 o
   6   1   4      383.94      353.09      8.09 o
   7   1   4        0.26        0.61      0.62 o
   8   1   4       11.19        9.19      0.96 o
   9   1   4        1.52        1.11      0.93 o
  10   1   4       46.81       45.83      2.33 o
  11   1   4       67.37       68.22      3.75 o
 -14   2   4      108.31      111.39      3.90 o
 -13   2   4      257.76      247.88      7.25 o
 -12   2   4       12.27        8.17      1.61 o
 -11   2   4       21.64       23.24      1.43 o
 -10   2   4      210.91      198.30      4.68 o
  -9   2   4        0.40       -0.28      0.48 o
  -8   2   4      858.69      832.17     11.29 o
  -7   2   4      186.07      216.67      2.70 o
  -6   2   4       26.98       42.94      1.78 o
  -5   2   4       17.36       32.94      1.26 o
  -4   2   4        3.08        0.85      0.27 o
  -3   2   4     1755.33     1815.00     14.05 o
  -2   2   4     1701.07     1887.33     11.08 o
  -1   2   4       76.66       68.10      1.07 o
   0   2   4        0.29        0.76      0.24 o
   1   2   4     1258.49     1255.31     11.11 o
   2   2   4     1964.74     1913.56     22.18 o
   3   2   4     3850.22     3917.33     46.09 o
   4   2   4     2172.15     2360.70     31.74 o
   5   2   4      339.73      315.90      5.29 o
   6   2   4       12.39       16.00      0.90 o
   7   2   4      550.04      525.25     11.52 o
   8   2   4      107.87      122.15      3.37 o
   9   2   4       67.21       70.44      3.54 o
  10   2   4      154.14      165.19      5.86 o
  11   2   4       16.87       20.42      2.56 o
 -14   3   4      227.11      242.87      5.25 o
 -13   3   4        6.79        5.04      1.80 o
 -12   3   4       21.06       21.02      1.65 o
 -11   3   4       77.90       77.88      2.25 o
 -10   3   4       90.96       92.82      5.42 o
  -9   3   4       20.51       12.37      1.12 o
  -8   3   4       42.22       39.38      1.25 o
  -7   3   4      763.34      742.20      9.73 o
  -6   3   4     3313.92     3531.17     33.98 o
  -5   3   4       76.42       86.92      1.01 o
  -4   3   4     2512.72     2727.11     28.18 o
  -3   3   4      513.88      587.06      6.55 o
  -2   3   4     3160.62     3336.20     24.86 o
  -1   3   4       12.92       28.18      0.67 o
   0   3   4      186.21      185.46      1.45 o
   1   3   4      139.54      126.89      1.61 o
   2   3   4       29.32       22.96      0.59 o
   3   3   4        3.02       10.65      0.64 o
   4   3   4     1132.60     1134.10     12.39 o
   5   3   4        0.16        0.49      0.48 o
   6   3   4     2031.70     2034.76     33.61 o
   7   3   4      174.86      160.28      3.03 o
   8   3   4      161.46      168.74      3.15 o
   9   3   4      160.34      161.54      4.41 o
  10   3   4       10.15        7.37      1.42 o
  11   3   4       37.97       46.14      2.55 o
 -13   4   4       27.69       26.16      2.13 o
 -12   4   4        0.09       -1.15      1.15 o
 -11   4   4       52.24       53.06      2.98 o
 -10   4   4       30.22       25.49      1.43 o
  -9   4   4       63.88       63.55      1.87 o
  -8   4   4      188.76      172.61      2.73 o
  -7   4   4      321.49      325.98      5.45 o
  -6   4   4      327.70      321.52      5.12 o
  -5   4   4      647.01      687.83      6.80 o
  -4   4   4       22.60       45.14      1.04 o
  -3   4   4       26.62       11.22      0.57 o
  -2   4   4      967.30      997.40     10.44 o
  -1   4   4      343.21      349.99      3.35 o
   0   4   4      126.67      115.52      1.91 o
   1   4   4      814.32      923.32     17.94 o
   2   4   4      731.86      896.05     12.79 o
   3   4   4        8.27        6.76      0.49 o
   4   4   4       54.69       44.44      1.23 o
   5   4   4     1867.46     1885.76     24.21 o
   6   4   4      202.94      215.29      2.71 o
   7   4   4       90.65       85.93      1.86 o
   8   4   4       92.21       98.44      2.99 o
   9   4   4       45.35       39.69      2.00 o
  10   4   4       50.57       46.42      2.26 o
  11   4   4        0.03        0.48      1.42 o
 -13   5   4        0.00       -1.33      1.33 o
 -12   5   4       31.58       34.57      2.25 o
 -11   5   4       45.46       45.05      1.91 o
 -10   5   4       10.76       10.14      1.19 o
  -9   5   4      124.28      113.74      2.53 o
  -8   5   4       56.16       60.82      1.92 o
  -7   5   4      410.79      361.76      4.22 o
  -6   5   4      815.75      863.43     16.41 o
  -5   5   4       20.87       15.72      0.57 o
  -4   5   4     1589.15     1460.60     25.95 o
  -3   5   4      194.01      225.43      2.36 o
  -2   5   4     4820.46     4889.18    126.73 o
  -1   5   4     1346.83     1388.43     15.59 o
   0   5   4       12.81        4.07      0.47 o
   1   5   4       21.80       54.12      1.34 o
   2   5   4      181.07      226.78      3.44 o
   3   5   4      118.30       89.32      1.22 o
   4   5   4      102.19       92.86      1.35 o
   5   5   4      702.19      709.94      8.53 o
   6   5   4     1770.54     1754.71     31.82 o
   7   5   4       95.63      100.53      2.85 o
   8   5   4       12.62       12.78      1.30 o
   9   5   4       25.21       20.97      1.67 o
  10   5   4       51.91       52.99      2.66 o
  11   5   4        5.65        7.13      1.73 o
 -13   6   4        7.87        8.63      2.00 o
 -12   6   4       22.03       25.01      2.97 o
 -11   6   4       36.70       33.42      2.10 o
 -10   6   4       76.38       70.47      2.64 o
  -9   6   4        1.14       -0.18      0.93 o
  -8   6   4        6.47        1.97      0.92 o
  -7   6   4        0.53        1.85      0.82 o
  -6   6   4        0.09       -0.09      0.37 o
  -5   6   4       63.96       49.19      1.08 o
  -4   6   4       95.22      117.66      1.65 o
  -3   6   4       15.87       10.04      0.69 o
  -2   6   4      468.83      532.04      7.93 o
  -1   6   4        0.45        0.34      0.39 o
   0   6   4      973.30     1042.23     11.72 o
   1   6   4        1.80        5.45      0.48 o
   2   6   4      176.54      194.37      2.39 o
   3   6   4       15.41       14.54      0.70 o
   4   6   4       47.94       43.77      1.11 o
   5   6   4       25.92       23.05      0.93 o
   6   6   4      105.19      103.55      2.13 o
   7   6   4       46.36       48.80      2.04 o
   8   6   4       47.89       43.81      2.12 o
   9   6   4      100.52      111.84      3.36 o
  10   6   4       15.99       13.88      1.82 o
 -12   7   4       57.60       58.04      3.11 o
 -11   7   4       36.49       33.46      2.42 o
 -10   7   4      215.01      198.66      4.50 o
  -9   7   4       32.14       33.41      1.99 o
  -8   7   4      164.70      144.10      3.81 o
  -7   7   4      590.61      547.71      9.85 o
  -6   7   4        0.45       -0.36      0.48 o
  -5   7   4        2.72        3.18      0.62 o
  -4   7   4      525.22      512.77     10.61 o
  -3   7   4        0.80       -0.38      0.53 o
  -2   7   4      290.20      276.28      3.85 o
  -1   7   4       92.84       92.83      1.47 o
   0   7   4      340.41      333.67      4.57 o
   1   7   4      224.14      192.12      3.14 o
   2   7   4       21.66       26.05      0.91 o
   3   7   4      255.79      224.81      2.69 o
   4   7   4      230.98      219.89      3.19 o
   5   7   4       23.91       22.88      0.98 o
   6   7   4      134.45      127.58      4.50 o
   7   7   4      188.29      181.27      4.20 o
   8   7   4      122.97      124.50      3.73 o
   9   7   4        4.79        4.93      1.96 o
  10   7   4       37.69       37.76      3.13 o
 -12   8   4       30.87       35.56      2.75 o
 -11   8   4       85.21       91.82      3.57 o
 -10   8   4       11.33        8.70      1.81 o
  -9   8   4        1.38        0.70      1.29 o
  -8   8   4      347.05      340.02      6.74 o
  -7   8   4      544.93      533.93      9.56 o
  -6   8   4       33.58       31.33      1.62 o
  -5   8   4     1346.90     1333.22     24.21 o
  -4   8   4        7.37        4.15      0.76 o
  -3   8   4      965.58      933.94     17.52 o
  -2   8   4      313.22      326.04      5.63 o
  -1   8   4      313.37      295.27      5.02 o
   0   8   4      302.50      293.13      4.50 o
   1   8   4       14.11       13.75      1.04 o
   2   8   4      411.41      350.17      6.11 o
   3   8   4      173.44      168.33      2.74 o
   4   8   4       34.62       32.76      1.09 o
   5   8   4       34.43       32.79      1.46 o
   6   8   4      234.63      223.16      3.77 o
   7   8   4      521.65      491.51     11.55 o
   8   8   4      119.53      115.52      4.55 o
   9   8   4       54.90       67.90      3.73 o
 -11   9   4        4.24        0.19      1.76 o
 -10   9   4        0.42       -0.96      1.58 o
  -9   9   4      662.34      620.83      8.10 o
  -8   9   4       20.17       20.01      2.07 o
  -7   9   4      170.15      174.32      4.16 o
  -6   9   4        1.95       -0.67      0.95 o
  -5   9   4       28.06       31.76      1.23 o
  -4   9   4      261.80      261.07      5.30 o
  -3   9   4      107.13       98.73      2.13 o
  -2   9   4      107.87      108.50      2.16 o
  -1   9   4      206.20      206.91      3.86 o
   0   9   4        0.01       -0.68      0.68 o
   1   9   4       20.04       13.96      0.86 o
   2   9   4        7.37        4.94      0.68 o
   3   9   4      140.46      133.51      2.57 o
   4   9   4        6.62        6.34      0.84 o
   5   9   4        7.59        4.33      1.14 o
   6   9   4        8.49        9.63      1.67 o
   7   9   4        2.00        1.12      1.51 o
   8   9   4      104.07      103.12      3.76 o
   9   9   4       18.20       17.23      2.51 o
 -10  10   4       92.00      103.47      3.92 o
  -9  10   4      228.32      210.48      4.91 o
  -8  10   4        0.58       -0.27      1.41 o
  -7  10   4      274.02      276.38      5.10 o
  -6  10   4       76.80       77.05      2.47 o
  -5  10   4      614.16      586.18     11.37 o
  -4  10   4      213.26      202.97      3.62 o
  -3  10   4      682.22      669.05     12.22 o
  -2  10   4      130.26      123.96      2.45 o
  -1  10   4     1233.12     1268.50     24.59 o
   0  10   4      194.04      182.35      4.30 o
   1  10   4       15.21       18.32      1.13 o
   2  10   4      374.61      355.85      6.83 o
   3  10   4      279.39      266.65      5.53 o
   4  10   4      131.67      131.85      3.27 o
   5  10   4      350.82      327.42      7.88 o
   6  10   4        2.52        1.69      1.42 o
   7  10   4       80.44       89.03      3.50 o
   8  10   4        4.14        0.98      1.74 o
 -10  11   4       23.73       20.50      2.45 o
  -9  11   4      147.32      145.58      4.70 o
  -8  11   4       83.07       80.25      3.36 o
  -7  11   4        3.70        3.99      1.42 o
  -6  11   4        5.80        3.59      1.35 o
  -5  11   4       48.89       48.11      2.28 o
  -4  11   4       41.83       39.30      1.68 o
  -3  11   4       14.17        7.83      1.02 o
  -2  11   4      165.89      157.52      2.78 o
  -1  11   4        0.18        1.02      0.99 o
   0  11   4      150.03      166.00      2.97 o
   1  11   4      391.30      374.93      4.20 o
   2  11   4       16.24       18.06      1.25 o
   3  11   4        1.14        0.77      1.03 o
   4  11   4        0.51       -1.04      1.17 o
   5  11   4       17.24       19.62      2.06 o
   6  11   4       18.02       14.29      1.97 o
   7  11   4      100.62      101.57      3.83 o
  -9  12   4       20.30       25.06      2.51 o
  -8  12   4        7.72        5.62      1.82 o
  -7  12   4       87.39       87.00      3.24 o
  -6  12   4      158.68      169.23      4.72 o
  -5  12   4      157.95      164.00      3.81 o
  -4  12   4        1.83        1.23      1.32 o
  -3  12   4      121.02      122.67      3.90 o
  -2  12   4      187.54      193.33      3.25 o
  -1  12   4        0.50        1.02      1.03 o
   0  12   4       96.97       84.45      2.41 o
   1  12   4      133.76      143.44      2.92 o
   2  12   4      194.04      204.42      4.52 o
   3  12   4      206.04      204.62      4.74 o
   4  12   4        1.47        0.96      1.40 o
   5  12   4        9.00        5.56      1.70 o
   6  12   4       37.91       39.60      2.68 o
  -7  13   4        9.70        7.77      1.72 o
  -6  13   4       38.30       30.87      3.22 o
  -5  13   4       24.19       28.74      2.38 o
  -4  13   4      143.94      147.38      4.71 o
  -3  13   4       11.83        9.05      2.04 o
  -2  13   4      127.38      126.34      3.35 o
  -1  13   4      106.87      120.56      2.87 o
   0  13   4        7.61        7.60      1.70 o
   1  13   4       46.13       61.01      2.58 o
   2  13   4       26.18       30.56      2.29 o
   3  13   4      105.55      114.78      3.85 o
   4  13   4       28.48       28.26      2.79 o
   5  13   4        6.40        6.67      2.20 o
  -5  14   4        5.34        3.48      1.68 o
  -4  14   4        2.84        0.41      1.79 o
  -3  14   4       19.78       30.76      2.82 o
  -2  14   4        0.25       -1.27      1.27 o
  -1  14   4       71.21       76.02      2.99 o
   0  14   4      121.95      135.05      5.30 o
   1  14   4        1.45        0.99      1.52 o
   2  14   4        5.25        6.07      1.81 o
   3  14   4       21.84       24.52      2.39 o
  -1  15   4       47.87       49.67      3.11 o
 -14   1   5      103.74      104.71      3.61 o
 -13   1   5        9.97        9.61      1.78 o
 -12   1   5       63.95       58.99      2.77 o
 -11   1   5      760.11      776.78     17.58 o
 -10   1   5       80.32       71.95      1.43 o
  -9   1   5      425.53      417.05      5.46 o
  -8   1   5      286.08      297.67      3.54 o
  -7   1   5       66.77       66.10      1.38 o
  -6   1   5      411.21      408.73      2.46 o
  -5   1   5      199.45      255.64      2.24 o
  -4   1   5      965.26     1044.76      7.41 o
  -3   1   5      740.78      694.81      3.82 o
  -2   1   5      556.76      602.19      3.55 o
  -1   1   5       80.65      102.96      1.37 o
   0   1   5      245.64      239.05      1.95 o
   1   1   5       15.47       14.54      0.56 o
   2   1   5     3481.99     3634.61     45.63 o
   3   1   5     1208.30     1180.23     14.32 o
   4   1   5       33.05       23.41      1.78 o
   5   1   5        1.48       -0.61      0.61 o
   6   1   5      337.04      315.55      4.11 o
   7   1   5      127.01      159.00      2.48 o
   8   1   5       14.92       19.56      1.14 o
   9   1   5      315.54      326.95      8.68 o
  10   1   5        4.04        2.08      1.60 o
  11   1   5       14.45       10.21      2.36 o
 -14   2   5       48.66       52.63      2.85 o
 -13   2   5       30.66       31.88      2.27 o
 -12   2   5     1165.67     1171.79     36.95 o
 -11   2   5       58.51       61.44      2.06 o
 -10   2   5      100.93       99.95      2.23 o
  -9   2   5        0.09       -0.20      0.47 o
  -8   2   5      160.82      148.59      2.42 o
  -7   2   5        2.66        1.44      0.36 o
  -6   2   5      703.92      739.73      5.14 o
  -5   2   5      628.11      696.23      4.80 o
  -4   2   5     2932.39     3342.40     26.79 o
  -3   2   5        1.32        1.39      0.39 o
  -2   2   5     2189.12     2309.01     13.44 o
  -1   2   5      272.81      291.92      2.56 o
   0   2   5      297.65      298.81      3.35 o
   1   2   5      454.19      485.62      4.58 o
   2   2   5        2.99        1.22      0.41 o
   3   2   5       96.92      104.54      3.20 o
   4   2   5       92.61      109.75      1.64 o
   5   2   5      282.33      283.62      4.72 o
   6   2   5      210.91      229.69      4.61 o
   7   2   5      131.91      127.97      2.63 o
   8   2   5      257.00      243.36      6.39 o
   9   2   5        6.27        6.09      1.33 o
  10   2   5       10.81       12.45      1.75 o
  11   2   5        7.64        8.09      2.50 o
 -14   3   5       35.91       31.25      2.43 o
 -13   3   5      157.10      163.77      8.42 o
 -12   3   5        0.07        1.59      1.29 o
 -11   3   5      219.66      214.30      7.69 o
 -10   3   5        6.44        3.69      0.84 o
  -9   3   5      586.50      543.40     18.80 o
  -8   3   5       16.72       14.58      0.61 o
  -7   3   5        0.29       -0.04      0.34 o
  -6   3   5      266.59      266.33      2.57 o
  -5   3   5      650.55      778.95      7.68 o
  -4   3   5      731.26      750.09      4.79 o
  -3   3   5       76.72      107.65      1.41 o
  -2   3   5        0.56        0.13      0.33 o
  -1   3   5      404.43      347.86      2.42 o
   0   3   5       77.04       95.73      1.19 o
   1   3   5      323.23      304.95      2.03 o
   2   3   5      588.86      610.14      7.08 o
   3   3   5      122.49      131.40      2.29 o
   4   3   5      465.45      386.44      4.55 o
   5   3   5      107.73      126.79      2.50 o
   6   3   5     1060.85     1098.05     16.20 o
   7   3   5        2.81        6.94      0.93 o
   8   3   5        0.06        0.93      1.09 o
   9   3   5      275.56      272.67      6.35 o
  10   3   5        8.94        6.38      1.58 o
  11   3   5        8.63        6.91      1.94 o
 -13   4   5       23.86       23.25      2.05 o
 -12   4   5      299.89      312.91      7.72 o
 -11   4   5       77.76       71.93      2.25 o
 -10   4   5      107.11      103.91      2.38 o
  -9   4   5       40.74       46.34      1.67 o
  -8   4   5      207.05      186.43      2.99 o
  -7   4   5      619.53      652.38      8.33 o
  -6   4   5      142.57      205.04      2.98 o
  -5   4   5      132.35      117.13      1.50 o
  -4   4   5     1491.00     1593.54     21.05 o
  -3   4   5       51.07       35.66      0.97 o
  -2   4   5     3443.87     3843.60     37.00 o
  -1   4   5      222.07      239.09      2.73 o
   0   4   5      508.85      466.19      5.09 o
   1   4   5       81.87       98.38      1.27 o
   2   4   5      132.66      126.97      1.50 o
   3   4   5       12.81        4.69      0.52 o
   4   4   5      571.80      592.31      7.20 o
   5   4   5     2023.99     1979.13     27.71 o
   6   4   5      281.77      295.63      5.76 o
   7   4   5       19.00       23.50      1.24 o
   8   4   5      732.56      726.47     14.53 o
   9   4   5        0.03        0.53      1.27 o
  10   4   5       49.20       48.64      2.56 o
  11   4   5       39.12       35.60      2.44 o
 -13   5   5       10.79        7.96      1.91 o
 -12   5   5       28.81       27.78      2.04 o
 -11   5   5       15.88       13.41      1.49 o
 -10   5   5       10.15        7.24      1.21 o
  -9   5   5      273.42      240.91      5.04 o
  -8   5   5        4.96        2.76      0.90 o
  -7   5   5      153.95      157.69      2.89 o
  -6   5   5       71.15       78.06      1.20 o
  -5   5   5       35.57       27.29      2.37 o
  -4   5   5       45.64       44.75      1.54 o
  -3   5   5       15.05       13.19      0.63 o
  -2   5   5     1748.56     1902.92     17.32 o
  -1   5   5       17.51       14.35      0.67 o
   0   5   5      115.07      137.90      2.09 o
   1   5   5      122.37      119.93      2.90 o
   2   5   5      143.61      143.34      1.70 o
   3   5   5      119.08      105.26      1.60 o
   4   5   5      423.88      399.31      4.46 o
   5   5   5      368.99      337.09      3.90 o
   6   5   5      302.80      300.22      7.31 o
   7   5   5      136.03      138.18      3.13 o
   8   5   5       48.78       49.12      2.25 o
   9   5   5      180.69      177.23      4.86 o
  10   5   5        2.79        1.50      1.48 o
 -13   6   5       45.81       51.32      2.95 o
 -12   6   5       54.03       55.68      2.87 o
 -11   6   5       20.63       20.90      1.86 o
 -10   6   5      163.96      166.45      5.28 o
  -9   6   5       15.33       10.40      1.19 o
  -8   6   5      116.93      101.06      2.36 o
  -7   6   5       81.72       68.01      1.89 o
  -6   6   5       19.52       19.79      0.79 o
  -5   6   5      963.43      967.71     16.24 o
  -4   6   5        4.53        3.52      0.61 o
  -3   6   5      805.04      753.67      8.66 o
  -2   6   5      675.43      738.57     12.16 o
  -1   6   5       23.49       15.54      1.07 o
   0   6   5     1771.56     1808.01     25.14 o
   1   6   5      154.39      137.53      1.93 o
   2   6   5      155.04      212.49      2.34 o
   3   6   5     1306.54     1288.48     18.96 o
   4   6   5       84.71       75.64      1.48 o
   5   6   5      124.76      117.29      2.08 o
   6   6   5       31.76       38.71      1.82 o
   7   6   5       28.57       28.79      1.72 o
   8   6   5       48.11       46.27      2.36 o
   9   6   5       91.97       92.13      3.25 o
  10   6   5      147.39      137.71      5.31 o
 -12   7   5       11.08       13.50      2.04 o
 -11   7   5       21.67       19.43      2.11 o
 -10   7   5        1.31        0.41      1.29 o
  -9   7   5      232.82      235.51      5.89 o
  -8   7   5      455.39      425.06      7.77 o
  -7   7   5       47.52       46.12      2.08 o
  -6   7   5      135.86      140.67      2.13 o
  -5   7   5      255.56      276.41      6.29 o
  -4   7   5       90.38       92.53      1.67 o
  -3   7   5      674.89      699.77     14.08 o
  -2   7   5       16.37       17.89      0.79 o
  -1   7   5        1.69        7.96      0.64 o
   0   7   5       47.11       50.05      1.23 o
   1   7   5      483.28      467.13      8.18 o
   2   7   5      143.71      146.54      1.81 o
   3   7   5       41.50       45.30      1.20 o
   4   7   5       14.58       11.63      0.78 o
   5   7   5      396.58      397.05      5.29 o
   6   7   5       40.89       39.61      1.86 o
   7   7   5        3.03        3.62      1.32 o
   8   7   5      280.21      293.54      5.42 o
   9   7   5       31.36       28.08      3.13 o
 -12   8   5        2.08        1.33      1.73 o
 -11   8   5       55.02       53.18      2.97 o
 -10   8   5      236.98      228.79      5.03 o
  -9   8   5       10.68       11.70      1.62 o
  -8   8   5      203.12      212.59      4.18 o
  -7   8   5      480.70      498.83      5.65 o
  -6   8   5      120.91      136.08      2.52 o
  -5   8   5      589.10      557.61      8.46 o
  -4   8   5        0.46       -0.23      0.66 o
  -3   8   5       17.16       14.09      1.03 o
  -2   8   5       15.74       14.75      0.84 o
  -1   8   5        0.53       -0.59      0.59 o
   0   8   5      215.57      226.70      2.41 o
   1   8   5       72.31       60.37      2.47 o
   2   8   5       35.24       30.67      1.08 o
   3   8   5      290.84      275.63      3.68 o
   4   8   5      230.54      221.00      2.45 o
   5   8   5       37.09       34.37      1.75 o
   6   8   5       18.10       17.43      1.62 o
   7   8   5       17.32       17.58      2.00 o
   8   8   5       18.92       19.64      2.50 o
   9   8   5        0.23       -1.79      1.79 o
 -11   9   5       23.44       25.71      2.44 o
 -10   9   5        3.30        6.47      1.80 o
  -9   9   5      283.45      268.20      5.35 o
  -8   9   5      302.18      285.66      5.19 o
  -7   9   5      384.53      360.86      5.57 o
  -6   9   5       17.15       18.42      1.59 o
  -5   9   5      173.42      183.73      3.80 o
  -4   9   5      131.58      133.83      2.49 o
  -3   9   5      431.08      461.02     10.30 o
  -2   9   5       31.79       22.07      2.36 o
  -1   9   5     2231.87     2077.86     35.46 o
   0   9   5       49.99       36.58      1.39 o
   1   9   5      532.08      580.93     10.05 o
   2   9   5      255.81      267.02      3.63 o
   3   9   5       70.70       58.90      1.50 o
   4   9   5      421.36      398.60      7.29 o
   5   9   5       44.68       44.51      2.44 o
   6   9   5       53.16       51.53      2.73 o
   7   9   5      133.76      136.18      4.07 o
   8   9   5      152.49      159.34      5.34 o
 -10  10   5        4.97        3.98      1.83 o
  -9  10   5       28.06       27.95      2.41 o
  -8  10   5       71.56       71.47      3.11 o
  -7  10   5       12.27        8.82      1.69 o
  -6  10   5       45.92       48.57      2.12 o
  -5  10   5       30.30       29.10      1.70 o
  -4  10   5       12.90       14.43      1.07 o
  -3  10   5        9.73        8.88      1.09 o
  -2  10   5        1.42        1.71      0.63 o
  -1  10   5       29.30       32.68      1.57 o
   0  10   5       42.59       42.55      1.72 o
   1  10   5      609.81      568.13      8.35 o
   2  10   5        2.93        0.88      0.78 o
   3  10   5       51.08       45.09      1.71 o
   4  10   5       36.33       31.10      1.89 o
   5  10   5       17.22       19.27      1.98 o
   6  10   5        0.72        0.55      1.42 o
   7  10   5        1.14       -0.25      1.58 o
   8  10   5       15.42       10.86      2.11 o
 -10  11   5        5.61        5.42      1.95 o
  -9  11   5       33.67       40.03      2.72 o
  -8  11   5        0.06       -0.93      1.48 o
  -7  11   5       41.25       45.72      2.61 o
  -6  11   5      172.55      173.35      3.89 o
  -5  11   5       27.65       24.89      1.82 o
  -4  11   5      213.53      222.72      4.33 o
  -3  11   5      340.39      339.92      7.55 o
  -2  11   5        0.75       -0.49      0.77 o
  -1  11   5      480.86      504.58      8.27 o
   0  11   5      142.94      144.68      3.15 o
   1  11   5      605.48      637.80      9.81 o
   2  11   5       50.73       56.57      1.92 o
   3  11   5       35.18       26.44      1.68 o
   4  11   5      200.26      196.66      4.52 o
   5  11   5        0.86        0.19      1.38 o
   6  11   5       27.91       26.42      2.32 o
   7  11   5       25.32       26.43      2.49 o
  -9  12   5        5.51        3.65      1.94 o
  -8  12   5       58.55       54.45      3.06 o
  -7  12   5        9.09        6.70      1.80 o
  -6  12   5        4.41        3.05      1.48 o
  -5  12   5      157.15      154.91      3.74 o
  -4  12   5       53.43       50.47      2.60 o
  -3  12   5        1.52        1.01      1.19 o
  -2  12   5        0.05       -0.49      0.94 o
  -1  12   5       23.95       17.97      1.44 o
   0  12   5       87.14       73.97      2.29 o
   1  12   5       44.20       36.01      1.89 o
   2  12   5       11.04       11.40      1.47 o
   3  12   5        1.71        0.53      1.36 o
   4  12   5        0.24       -0.18      1.73 o
   5  12   5       38.96       27.90      2.65 o
   6  12   5       71.11       88.99      3.83 o
  -7  13   5       52.08       54.92      3.08 o
  -6  13   5       60.56       63.09      2.86 o
  -5  13   5        0.01       -1.02      1.53 o
  -4  13   5       75.83       82.39      3.82 o
  -3  13   5      101.67       99.65      3.47 o
  -2  13   5        6.15        7.52      1.47 o
  -1  13   5       45.50       54.56      2.35 o
   0  13   5        0.09        1.38      1.19 o
   1  13   5       24.07       23.60      1.76 o
   2  13   5       24.81       15.08      1.98 o
   3  13   5      111.21      118.93      4.57 o
   4  13   5       65.42       67.50      3.84 o
  -5  14   5       37.66       36.00      2.72 o
  -4  14   5        6.53        5.86      2.06 o
  -3  14   5       94.24       98.06      5.67 o
  -2  14   5      217.58      235.72      5.75 o
  -1  14   5        5.49        4.90      1.52 o
   0  14   5      168.50      164.88      9.81 o
   1  14   5      148.52      167.26      5.84 o
   2  14   5       12.30        9.09      1.99 o
 -14   0   6       71.45       75.10      4.58 o
 -13   0   6       43.25       44.47      3.41 o
 -12   0   6      532.06      518.64     26.19 o
 -11   0   6      142.40      156.21      8.35 o
 -10   0   6     3172.09     3294.54     65.13 o
  -9   0   6      964.08      965.23     21.26 o
  -8   0   6       12.77       10.63      0.86 o
  -7   0   6      138.12      135.01      2.60 o
  -6   0   6     1565.57     1598.79     19.22 o
  -5   0   6     1484.00     1786.18     16.36 o
  -4   0   6      555.18      443.73      3.73 o
  -3   0   6     6489.30     7319.25     36.85 o
  -2   0   6     2818.65     2881.36     14.55 o
  -1   0   6       39.70       46.68      0.84 o
   0   0   6      354.11      306.44      4.54 o
   1   0   6     1117.20     1194.69     13.90 o
   2   0   6     1620.28     1609.58     25.12 o
   3   0   6      469.29      441.06      8.23 o
   4   0   6      425.45      392.71     10.75 o
   5   0   6       43.50       41.82      3.39 o
   6   0   6       46.50       44.81      2.71 o
   7   0   6      113.51      115.81      5.08 o
   8   0   6      402.51      425.45     15.54 o
   9   0   6      242.31      249.04     12.39 o
  10   0   6       83.26       81.82     13.75 o
  11   0   6      171.34      174.37      8.09 o
 -14   1   6       14.48       15.10      2.00 o
 -13   1   6       47.53       47.66      2.54 o
 -12   1   6      363.83      341.94      7.39 o
 -11   1   6      177.92      181.55      4.03 o
 -10   1   6      124.35      125.23      1.82 o
  -9   1   6      174.61      178.38      3.32 o
  -8   1   6      198.26      196.48      2.44 o
  -7   1   6      149.45      148.79      1.62 o
  -6   1   6      217.26      245.89      2.83 o
  -5   1   6      279.14      322.42      2.39 o
  -4   1   6      311.39      311.61      2.46 o
  -3   1   6     2262.79     2470.54     14.48 o
  -2   1   6       26.70       30.73      0.70 o
  -1   1   6      602.22      616.23      3.93 o
   0   1   6      400.35      403.15      3.73 o
   1   1   6       41.10       36.49      0.97 o
   2   1   6      372.54      374.04      3.15 o
   3   1   6      195.44      168.18      2.92 o
   4   1   6       14.66       18.55      0.98 o
   5   1   6      260.02      270.29      3.97 o
   6   1   6       22.65       20.65      1.25 o
   7   1   6        7.04        6.44      1.09 o
   8   1   6        4.95        2.78      0.97 o
   9   1   6        1.15        0.55      1.36 o
  10   1   6        0.69       -0.42      1.82 o
 -14   2   6       65.36       70.70      3.16 o
 -13   2   6       76.02       71.94      2.98 o
 -12   2   6      302.22      305.05      8.07 o
 -11   2   6       35.32       38.07      1.71 o
 -10   2   6      516.44      523.88     10.23 o
  -9   2   6      186.10      185.06      3.11 o
  -8   2   6       39.19       42.91      1.00 o
  -7   2   6        9.19        5.21      0.53 o
  -6   2   6       97.87       77.61      1.17 o
  -5   2   6      484.87      499.95      4.77 o
  -4   2   6     5806.08     6127.19     43.64 o
  -3   2   6     1135.86     1351.69      8.63 o
  -2   2   6     1936.96     1941.46     13.34 o
  -1   2   6        0.43        5.10      0.38 o
   0   2   6      234.29      244.79      1.88 o
   1   2   6     1057.37     1024.60      8.49 o
   2   2   6      373.47      373.31      4.65 o
   3   2   6      633.99      620.14      6.70 o
   4   2   6       79.55       79.80      1.71 o
   5   2   6      169.56      191.20      4.96 o
   6   2   6      138.61      141.66      3.38 o
   7   2   6        8.07        8.29      1.04 o
   8   2   6       38.51       38.15      1.77 o
   9   2   6       52.66       54.33      2.52 o
  10   2   6       82.59       94.57      3.73 o
 -14   3   6       10.40        7.27      1.98 o
 -13   3   6       33.17       34.98      2.53 o
 -12   3   6       41.22       45.51      2.11 o
 -11   3   6      340.38      323.24     12.31 o
 -10   3   6      259.07      250.00      3.58 o
  -9   3   6        0.43        0.01      0.60 o
  -8   3   6       33.48       35.38      1.11 o
  -7   3   6       39.72       39.49      1.03 o
  -6   3   6      739.06      734.52      5.19 o
  -5   3   6        5.02        1.77      0.44 o
  -4   3   6     3305.10     3532.08     28.74 o
  -3   3   6      805.07      778.21      9.64 o
  -2   3   6       62.41       59.85      1.19 o
  -1   3   6      267.63      268.90      2.36 o
   0   3   6      369.75      356.58      3.28 o
   1   3   6        7.14        5.35      0.44 o
   2   3   6      294.47      276.70      3.01 o
   3   3   6      188.14      203.33      3.24 o
   4   3   6     1349.45     1327.49     13.76 o
   5   3   6       24.40       23.51      1.10 o
   6   3   6      428.91      412.23      4.67 o
   7   3   6       26.92       26.51      1.28 o
   8   3   6      131.37      135.98      3.17 o
   9   3   6       73.32       76.28      3.22 o
  10   3   6      111.29      116.62      4.56 o
 -13   4   6       16.36       16.10      1.71 o
 -12   4   6       56.83       56.75      2.22 o
 -11   4   6      138.34      133.79      2.96 o
 -10   4   6        3.42        3.73      1.02 o
  -9   4   6       46.10       43.00      1.75 o
  -8   4   6       89.61       89.89      1.55 o
  -7   4   6        3.14       -0.20      0.50 o
  -6   4   6      158.72      166.89      2.51 o
  -5   4   6        0.17        0.18      0.44 o
  -4   4   6      681.24      706.68      8.13 o
  -3   4   6        6.19        6.50      0.59 o
  -2   4   6        8.62       10.47      0.62 o
  -1   4   6      651.63      779.20      4.74 o
   0   4   6      124.55      143.37      1.75 o
   1   4   6      207.47      218.36      2.72 o
   2   4   6       29.78       38.02      1.03 o
   3   4   6      149.89      123.90      1.87 o
   4   4   6      842.78      838.98      9.88 o
   5   4   6       20.75       22.36      1.13 o
   6   4   6        0.46        0.85      0.73 o
   7   4   6       36.60       34.20      1.65 o
   8   4   6       30.04       24.60      1.80 o
   9   4   6      179.09      185.34      5.36 o
  10   4   6       44.90       44.05      2.62 o
 -13   5   6      312.68      326.39     12.75 o
 -12   5   6       67.35       72.11      2.86 o
 -11   5   6      214.46      203.52      4.70 o
 -10   5   6       36.74       38.38      2.00 o
  -9   5   6      189.74      169.09      3.43 o
  -8   5   6       65.45       71.96      3.15 o
  -7   5   6       39.26       45.44      1.55 o
  -6   5   6      177.36      157.74      2.49 o
  -5   5   6      487.27      494.45      9.98 o
  -4   5   6        8.44        5.60      0.61 o
  -3   5   6     1085.93     1126.99     13.11 o
  -2   5   6      225.18      220.89      2.14 o
  -1   5   6      853.34      883.68      5.95 o
   0   5   6     1078.06     1064.72      9.25 o
   1   5   6       26.34       36.46      1.01 o
   2   5   6     1066.93      976.24     10.72 o
   3   5   6        7.93        6.43      0.65 o
   4   5   6      248.76      254.76      2.59 o
   5   5   6        1.30        0.41      0.64 o
   6   5   6       94.11       86.08      1.92 o
   7   5   6     1121.79     1103.09     25.56 o
   8   5   6      704.29      668.85     15.69 o
   9   5   6        1.35        3.41      1.55 o
  10   5   6       14.37       16.71      2.06 o
 -13   6   6       23.54       27.01      2.81 o
 -12   6   6        6.56        5.15      1.71 o
 -11   6   6        0.05       -1.23      1.23 o
 -10   6   6        7.12        7.81      1.45 o
  -9   6   6        2.82       -0.82      0.89 o
  -8   6   6        3.35        0.14      0.85 o
  -7   6   6      201.78      223.48      5.63 o
  -6   6   6      259.08      252.24      3.28 o
  -5   6   6       23.44       19.87      1.43 o
  -4   6   6       16.37       23.54      1.13 o
  -3   6   6       66.34       62.63      1.47 o
  -2   6   6        6.74        0.55      0.49 o
  -1   6   6      215.77      206.98      2.18 o
   0   6   6     1873.16     2009.75     15.95 o
   1   6   6      179.68      162.94      2.29 o
   2   6   6        1.04       -0.36      0.52 o
   3   6   6      116.36      105.41      1.58 o
   4   6   6      460.99      451.40      7.84 o
   5   6   6       16.00       15.98      1.00 o
   6   6   6       14.57       12.88      1.27 o
   7   6   6       69.70       57.65      8.12 o
   8   6   6      126.71      131.46      4.17 o
   9   6   6       29.82       27.02      2.27 o
 -12   7   6       19.02       17.98      2.20 o
 -11   7   6      127.89      129.31      6.06 o
 -10   7   6      132.57      133.62      3.47 o
  -9   7   6        0.01       -1.08      1.08 o
  -8   7   6       23.64       14.64      1.51 o
  -7   7   6      327.20      285.16      4.59 o
  -6   7   6      279.67      253.93      5.45 o
  -5   7   6     2848.39     2741.17     86.97 o
  -4   7   6      289.63      292.44      3.46 o
  -3   7   6      819.79      856.35     11.76 o
  -2   7   6        1.26        0.44      0.53 o
  -1   7   6      799.27      828.39     25.31 o
   0   7   6      441.30      453.98      6.75 o
   1   7   6        8.03        2.65      0.57 o
   2   7   6      561.12      513.70      6.05 o
   3   7   6      115.19      114.86      1.75 o
   4   7   6      172.09      167.85      2.33 o
   5   7   6      202.71      192.11      3.65 o
   6   7   6       17.06       12.76      1.40 o
   7   7   6       57.91       60.75      2.67 o
   8   7   6        0.38        1.13      1.63 o
   9   7   6       81.36       85.86      4.18 o
 -12   8   6       43.48       51.29      3.00 o
 -11   8   6       28.09       33.78      2.54 o
 -10   8   6       69.23       62.97      3.07 o
  -9   8   6      280.56      267.99      7.02 o
  -8   8   6       99.58       83.89      3.63 o
  -7   8   6       11.43        6.26      1.35 o
  -6   8   6       17.22       19.97      1.24 o
  -5   8   6        3.59        7.28      0.94 o
  -4   8   6       18.87       16.97      1.01 o
  -3   8   6      503.07      482.61      9.15 o
  -2   8   6       54.27       62.28      1.53 o
  -1   8   6      568.80      572.32      7.39 o
   0   8   6      255.50      225.42      2.84 o
   1   8   6      127.12      110.00      1.92 o
   2   8   6       16.63       18.38      0.97 o
   3   8   6       79.57       80.21      1.58 o
   4   8   6      205.03      189.97      3.74 o
   5   8   6        4.54        5.23      1.16 o
   6   8   6      165.21      163.98      3.64 o
   7   8   6        3.30        3.70      1.61 o
   8   8   6       88.26       97.13      5.14 o
 -11   9   6        4.42        3.95      1.79 o
 -10   9   6        9.40        9.18      1.86 o
  -9   9   6       87.35       85.36      5.58 o
  -8   9   6      111.53      101.21      3.41 o
  -7   9   6      378.08      371.28      5.57 o
  -6   9   6      499.61      471.35      7.11 o
  -5   9   6      429.17      436.84      8.61 o
  -4   9   6       23.35       17.09      1.07 o
  -3   9   6       54.85       60.21      1.82 o
  -2   9   6       83.01       73.98      1.96 o
  -1   9   6       33.30       31.44      1.29 o
   0   9   6       18.72       13.61      0.94 o
   1   9   6        7.41        8.26      0.76 o
   2   9   6      201.00      192.87      2.98 o
   3   9   6        3.60        2.70      0.75 o
   4   9   6        8.73        8.08      1.18 o
   5   9   6       60.30       59.92      2.82 o
   6   9   6       28.43       27.28      2.20 o
   7   9   6       19.53       21.91      2.20 o
   8   9   6       14.69       14.63      2.17 o
 -10  10   6       49.77       48.19      2.96 o
  -9  10   6      176.66      194.38      4.77 o
  -8  10   6       18.35       14.20      1.90 o
  -7  10   6       46.74       52.26      2.75 o
  -6  10   6        4.64        6.19      1.51 o
  -5  10   6       49.94       51.39      1.72 o
  -4  10   6       22.13       21.33      1.30 o
  -3  10   6       88.76      100.21      2.30 o
  -2  10   6      773.35      772.66     16.12 o
  -1  10   6      862.09      813.89     13.56 o
   0  10   6       53.48       56.15      2.25 o
   1  10   6      343.67      385.97      6.99 o
   2  10   6        7.03        5.08      0.91 o
   3  10   6      216.20      221.52      4.56 o
   4  10   6       33.18       33.88      2.25 o
   5  10   6        8.44        7.24      2.05 o
   6  10   6       94.89       94.42      3.59 o
   7  10   6        2.60        2.42      1.75 o
 -10  11   6       18.56       16.43      2.29 o
  -9  11   6       12.82       18.64      2.24 o
  -8  11   6      110.98      119.19      3.90 o
  -7  11   6       12.21       13.68      1.85 o
  -6  11   6      113.48      102.78      3.44 o
  -5  11   6       18.22       16.43      1.64 o
  -4  11   6        7.41        7.80      1.12 o
  -3  11   6        0.05       -0.89      0.89 o
  -2  11   6      196.31      188.71      4.15 o
  -1  11   6      137.50      137.66      2.82 o
   0  11   6      100.45       87.67      2.39 o
   1  11   6      291.59      279.06      4.79 o
   2  11   6        0.36        2.81      1.08 o
   3  11   6       67.70       72.84      3.07 o
   4  11   6        2.27       -0.66      1.40 o
   5  11   6        1.79        3.05      1.61 o
   6  11   6       21.65       22.93      2.38 o
  -8  12   6        0.49        0.78      1.72 o
  -7  12   6      221.87      242.45      6.35 o
  -6  12   6       26.90       25.63      2.27 o
  -5  12   6       24.99       26.87      2.00 o
  -4  12   6      132.70      145.23      3.88 o
  -3  12   6       57.63       59.74      2.28 o
  -2  12   6      234.01      226.01     10.45 o
  -1  12   6       29.02       33.21      1.70 o
   0  12   6      152.95      153.34      3.08 o
   1  12   6       88.78      100.73      2.65 o
   2  12   6      172.05      173.04      4.27 o
   3  12   6      562.81      566.82      8.75 o
   4  12   6       36.98       43.24      3.13 o
   5  12   6        6.83        8.00      2.16 o
  -7  13   6       35.12       38.08      2.76 o
  -6  13   6       21.64       19.24      1.97 o
  -5  13   6       25.33       20.16      2.20 o
  -4  13   6       35.71       38.59      2.90 o
  -3  13   6       30.17       38.44      2.19 o
  -2  13   6       99.54      109.07      5.76 o
  -1  13   6      165.44      158.53      3.82 o
   0  13   6      170.22      181.40      4.01 o
   1  13   6        0.08       -1.11      1.11 o
   2  13   6       59.54       66.26      3.68 o
   3  13   6       21.01       19.89      2.50 o
  -5  14   6       11.68       12.41      2.12 o
  -4  14   6       39.97       47.00      3.28 o
  -3  14   6        0.00       -0.92      1.76 o
  -2  14   6       39.43       38.67      2.26 o
  -1  14   6       15.21       23.06      1.99 o
   0  14   6        1.02       -0.39      1.31 o
   1  14   6       32.40       38.97      2.70 o
 -14   1   7        0.03       -1.46      1.46 o
 -13   1   7       14.46       15.38      1.84 o
 -12   1   7      602.48      606.16     17.64 o
 -11   1   7       77.58       77.35      3.98 o
 -10   1   7     2495.11     2553.62     40.29 o
  -9   1   7       11.99       12.38      0.76 o
  -8   1   7      404.47      356.33      3.63 o
  -7   1   7      329.14      351.26      2.48 o
  -6   1   7       17.48       32.68      0.91 o
  -5   1   7     2350.80     2498.90     14.92 o
  -4   1   7      965.88     1034.54      8.00 o
  -3   1   7      894.82      978.23      6.83 o
  -2   1   7     1582.01     1631.09     10.61 o
  -1   1   7      161.33      186.96      1.38 o
   0   1   7     1841.09     1879.56     14.49 o
   1   1   7      272.20      324.94      2.76 o
   2   1   7      266.95      248.00      4.56 o
   3   1   7      234.57      245.62      3.81 o
   4   1   7        2.68        6.18      0.86 o
   5   1   7      430.09      379.33      6.80 o
   6   1   7        1.91       -0.73      0.86 o
   7   1   7        2.03        2.86      1.07 o
   8   1   7      205.05      223.09      4.91 o
   9   1   7        0.57        0.02      1.51 o
  10   1   7      122.62      117.70      4.77 o
 -14   2   7        2.48        3.30      1.67 o
 -13   2   7        2.70        0.73      1.48 o
 -12   2   7        0.48        0.19      1.09 o
 -11   2   7       14.43       14.08      1.36 o
 -10   2   7      360.10      345.62     16.35 o
  -9   2   7       75.37       79.36      1.42 o
  -8   2   7       74.10       77.13      1.43 o
  -7   2   7      708.11      741.59      5.54 o
  -6   2   7        4.80        8.51      0.62 o
  -5   2   7      327.06      320.51      2.26 o
  -4   2   7     3826.78     3992.84     33.68 o
  -3   2   7       29.61       40.42      0.84 o
  -2   2   7     1575.13     1750.98     15.40 o
  -1   2   7      142.57      124.13      1.40 o
   0   2   7      141.99      134.69      1.39 o
   1   2   7      120.79      118.72      1.21 o
   2   2   7      220.54      244.49      2.48 o
   3   2   7       27.71       32.88      1.08 o
   4   2   7      110.09      106.87      1.89 o
   5   2   7      304.13      291.89      4.43 o
   6   2   7       96.37      103.91      2.55 o
   7   2   7        3.26        2.30      1.08 o
   8   2   7        0.70       -0.83      0.87 o
   9   2   7       59.85       83.81      2.85 o
  10   2   7       10.57       21.60      2.14 o
 -14   3   7       27.04       26.69      2.31 o
 -13   3   7      102.03      101.48      3.15 o
 -12   3   7       38.53       39.13      2.01 o
 -11   3   7       90.34       80.66      6.62 o
 -10   3   7       87.14       68.08      6.89 o
  -9   3   7      311.57      323.57      4.71 o
  -8   3   7      362.00      321.78      5.25 o
  -7   3   7      667.86      677.56      8.59 o
  -6   3   7       63.30       63.58      1.26 o
  -5   3   7      826.92      853.98      6.98 o
  -4   3   7       27.79       28.82      0.84 o
  -3   3   7      551.64      559.55      3.29 o
  -2   3   7      186.54      166.90      2.11 o
  -1   3   7       89.12       79.81      1.43 o
   0   3   7      162.46      163.96      1.85 o
   1   3   7       34.85       24.74      0.74 o
   2   3   7       41.07       36.43      1.07 o
   3   3   7      393.44      354.75      8.47 o
   4   3   7       28.56       22.20      1.05 o
   5   3   7        5.63        2.64      0.75 o
   6   3   7       13.48       11.26      1.15 o
   7   3   7        1.78        1.35      0.90 o
   8   3   7       41.19       35.56      2.01 o
   9   3   7      112.43      117.61      3.56 o
  10   3   7       55.62       66.59      3.05 o
 -13   4   7       12.22       12.71      1.59 o
 -12   4   7       88.11       87.77      2.54 o
 -11   4   7      455.48      439.68     11.88 o
 -10   4   7      217.41      208.10      6.37 o
  -9   4   7      363.47      325.71      4.75 o
  -8   4   7       69.39       75.03      1.49 o
  -7   4   7      291.34      294.16      3.97 o
  -6   4   7       66.20       53.70      1.43 o
  -5   4   7       13.08       16.86      0.81 o
  -4   4   7     1286.47     1235.08     12.58 o
  -3   4   7      129.67      188.92      2.14 o
  -2   4   7        5.52        1.34      0.47 o
  -1   4   7      164.90      150.63      1.75 o
   0   4   7       18.04       46.25      5.16 o
   1   4   7      246.25      202.32      2.81 o
   2   4   7      147.05      135.00      1.91 o
   3   4   7      113.69       86.02      4.43 o
   4   4   7      456.77      461.93      6.45 o
   5   4   7      150.72      140.59      2.60 o
   6   4   7      391.21      399.88      7.21 o
   7   4   7      411.52      409.79      9.48 o
   8   4   7       71.07       57.46      2.68 o
   9   4   7       83.45      101.33      3.45 o
 -13   5   7        0.11       -1.11      1.55 o
 -12   5   7        0.08       -0.87      1.34 o
 -11   5   7        3.35        3.56      1.21 o
 -10   5   7      114.60      101.89      3.54 o
  -9   5   7       16.16       12.84      1.27 o
  -8   5   7        2.43        6.34      1.06 o
  -7   5   7      156.49      142.55      2.84 o
  -6   5   7       62.26       65.72      1.55 o
  -5   5   7      163.25      169.88      2.96 o
  -4   5   7      122.25      130.31      2.67 o
  -3   5   7      464.95      453.08      4.55 o
  -2   5   7      885.46      970.90     11.13 o
  -1   5   7      144.26      141.12      1.91 o
   0   5   7      569.84      610.32      5.17 o
   1   5   7       27.14       29.31      1.12 o
   2   5   7        1.37        0.65      0.59 o
   3   5   7       11.65       11.88      0.91 o
   4   5   7      159.10      165.92      2.31 o
   5   5   7        0.03       -0.61      0.63 o
   6   5   7       37.10       35.35      1.47 o
   7   5   7       21.20       20.62      1.84 o
   8   5   7       34.58       23.71      2.02 o
   9   5   7        1.46        0.29      1.51 o
 -13   6   7       55.13       50.81      4.32 o
 -12   6   7        0.33       -0.62      1.49 o
 -11   6   7      233.13      228.50      9.77 o
 -10   6   7       12.75       10.95      1.48 o
  -9   6   7      435.18      385.04     11.59 o
  -8   6   7        4.24        1.63      0.90 o
  -7   6   7      317.14      290.97      4.71 o
  -6   6   7     1362.97     1368.96     19.18 o
  -5   6   7        7.99       11.49      1.01 o
  -4   6   7      515.60      506.29      8.55 o
  -3   6   7      831.19      782.96     10.74 o
  -2   6   7      547.82      493.18      6.58 o
  -1   6   7     1095.97     1003.27     16.68 o
   0   6   7      395.05      385.61      3.73 o
   1   6   7      336.11      307.46      3.38 o
   2   6   7      347.97      328.31      7.23 o
   3   6   7      142.33      128.38      2.42 o
   4   6   7      254.51      253.82      4.06 o
   5   6   7        3.18        4.61      0.87 o
   6   6   7      219.05      231.38      5.05 o
   7   6   7      110.87      113.69      3.67 o
   8   6   7       18.29       24.91      2.29 o
   9   6   7       80.18       77.17      3.24 o
 -12   7   7        6.47        7.74      1.95 o
 -11   7   7       19.19       15.68      2.04 o
 -10   7   7       32.83       34.14      2.29 o
  -9   7   7        5.42        5.29      1.31 o
  -8   7   7       64.68       63.08      8.50 o
  -7   7   7      262.44      255.97     10.57 o
  -6   7   7      278.62      260.12      5.32 o
  -5   7   7      328.23      328.45      7.15 o
  -4   7   7       16.84       16.82      1.00 o
  -3   7   7       94.99       97.35      2.63 o
  -2   7   7      230.94      236.78      2.91 o
  -1   7   7        0.14        0.48      0.64 o
   0   7   7      337.47      312.34      3.76 o
   1   7   7        1.60        3.33      0.72 o
   2   7   7      363.69      364.46      4.03 o
   3   7   7      182.06      175.38      2.36 o
   4   7   7        0.18        2.60      1.19 o
   5   7   7       70.34       72.29      2.15 o
   6   7   7       90.30       92.81      3.27 o
   7   7   7        0.01       -1.19      1.48 o
   8   7   7        6.02        5.67      1.87 o
 -12   8   7        2.11       -0.10      1.91 o
 -11   8   7      193.27      193.93     10.36 o
 -10   8   7       16.29       14.95      1.93 o
  -9   8   7       34.89       33.87      2.29 o
  -8   8   7       12.25        8.59      1.46 o
  -7   8   7       10.34        7.68      1.32 o
  -6   8   7      612.95      680.60     21.04 o
  -5   8   7       89.66       97.17      2.40 o
  -4   8   7       57.23       58.29      1.62 o
  -3   8   7      391.48      375.01      7.59 o
  -2   8   7       74.86       73.44      1.61 o
  -1   8   7       19.74       13.60      0.87 o
   0   8   7      124.43      113.48      1.82 o
   1   8   7      754.09      715.07     10.66 o
   2   8   7      438.61      431.34      5.48 o
   3   8   7       14.92       16.05      1.07 o
   4   8   7       85.18       85.91      1.94 o
   5   8   7       16.81       20.62      1.71 o
   6   8   7      122.04      123.80      3.34 o
   7   8   7       19.24       21.60      2.19 o
   8   8   7       55.15       50.90      3.62 o
 -11   9   7       23.35       26.84      2.43 o
 -10   9   7       97.23       97.49      3.63 o
  -9   9   7        9.23        9.99      1.79 o
  -8   9   7      290.97      270.11      5.11 o
  -7   9   7      279.87      256.14      4.45 o
  -6   9   7       60.33       71.66      2.89 o
  -5   9   7       29.56       19.76      1.36 o
  -4   9   7        0.83        0.05      0.86 o
  -3   9   7       84.04       75.64      3.51 o
  -2   9   7      102.86       90.91      2.17 o
  -1   9   7        3.49        1.24      0.71 o
   0   9   7      140.15      124.83      2.05 o
   1   9   7      241.25      224.70      3.94 o
   2   9   7       84.19       90.91      2.05 o
   3   9   7      148.90      167.44      2.60 o
   4   9   7        7.13        7.43      1.33 o
   5   9   7        0.12        0.47      1.37 o
   6   9   7       57.88       59.60      3.02 o
   7   9   7       15.05       18.12      2.21 o
 -10  10   7       22.32       22.18      2.38 o
  -9  10   7        0.41        0.51      1.56 o
  -8  10   7       13.68       16.49      1.95 o
  -7  10   7      132.38      129.92      3.82 o
  -6  10   7       70.43       66.20      2.86 o
  -5  10   7       26.60       19.79      1.43 o
  -4  10   7        8.86        8.26      1.09 o
  -3  10   7       21.00       23.58      1.41 o
  -2  10   7        0.75       -0.89      0.89 o
  -1  10   7        0.33        0.52      0.91 o
   0  10   7        0.49        0.12      0.81 o
   1  10   7      105.32      113.42      2.22 o
   2  10   7        0.39        0.35      0.78 o
   3  10   7       58.73       54.64      2.55 o
   4  10   7        0.22       -1.25      1.25 o
   5  10   7        0.36       -0.64      1.42 o
   6  10   7        0.32       -1.48      1.48 o
  -9  11   7       89.85       98.99      3.86 o
  -8  11   7      146.96      147.48      4.36 o
  -7  11   7      118.30      126.10      3.88 o
  -6  11   7       82.66       69.78      3.02 o
  -5  11   7       84.13       87.18      3.19 o
  -4  11   7       87.27       94.12      3.29 o
  -3  11   7      266.69      275.51      4.88 o
  -2  11   7      250.49      250.57      7.49 o
  -1  11   7       14.68       10.35      1.24 o
   0  11   7       60.81       73.41      2.14 o
   1  11   7      114.17      123.40      2.90 o
   2  11   7      366.29      371.82      9.43 o
   3  11   7      342.29      361.59      7.45 o
   4  11   7       13.02       10.98      1.89 o
   5  11   7       61.34       70.04      3.48 o
  -8  12   7       31.56       34.78      2.73 o
  -7  12   7       33.00       35.59      2.56 o
  -6  12   7       28.11       27.02      2.30 o
  -5  12   7       59.17       63.98      2.76 o
  -4  12   7        4.52        5.93      1.58 o
  -3  12   7      197.48      203.51      5.83 o
  -2  12   7       22.29       22.28      1.68 o
  -1  12   7       51.27       61.55      2.23 o
   0  12   7        0.15       -0.65      1.04 o
   1  12   7      126.75      123.60      3.13 o
   2  12   7        0.34        0.65      1.83 o
   3  12   7      101.96       97.87      5.26 o
   4  12   7        0.30        0.89      1.88 o
  -7  13   7       10.52       12.08      2.18 o
  -6  13   7        0.01       -1.41      1.50 o
  -5  13   7       72.99       78.04      3.52 o
  -4  13   7       61.61       60.79      3.79 o
  -3  13   7       51.46       52.53      2.57 o
  -2  13   7       30.81       39.43      2.31 o
  -1  13   7        0.00       -1.22      1.22 o
   0  13   7       97.37      103.54      3.92 o
   1  13   7       33.26       31.82      2.22 o
   2  13   7       77.72       80.14      4.02 o
   3  13   7       84.16       86.53      4.40 o
  -4  14   7       29.50       26.03      2.75 o
  -3  14   7      107.44      109.65      4.47 o
  -2  14   7        4.07        2.67      1.43 o
  -1  14   7       71.22       82.62      3.19 o
   0  14   7        2.11        2.03      1.38 o
 -14   0   8      108.09      112.42      7.47 o
 -13   0   8      465.95      438.37     31.15 o
 -12   0   8       10.26        9.51      2.10 o
 -11   0   8      136.24      131.10      4.83 o
 -10   0   8     1314.16     1357.81     36.73 o
  -9   0   8       13.58       16.67      1.29 o
  -8   0   8     3761.22     3803.99     53.80 o
  -7   0   8       10.56       13.74      0.99 o
  -6   0   8      739.78      712.11     11.82 o
  -5   0   8      183.14      147.50      2.40 o
  -4   0   8       30.72       32.22      1.30 o
  -3   0   8        9.16       14.39      0.93 o
  -2   0   8      497.33      577.15      5.76 o
  -1   0   8     2390.13     2599.87     30.94 o
   0   0   8     5340.83     5385.70     75.78 o
   1   0   8     2507.79     2456.56     39.00 o
   2   0   8     1101.85      971.27     24.79 o
   3   0   8      121.63      110.18      3.45 o
   4   0   8     1609.58     1545.67     51.77 o
   5   0   8      108.15      143.80      4.35 o
   6   0   8      107.93       93.38      3.83 o
   7   0   8        0.20       -0.66      1.65 o
   8   0   8       61.29       65.06      3.91 o
   9   0   8        0.19        1.51      2.76 o
 -14   1   8        2.68        1.65      1.59 o
 -13   1   8       26.18       15.50      4.36 o
 -12   1   8        2.10        3.24      1.17 o
 -11   1   8       15.19       15.78      1.18 o
 -10   1   8       18.04       20.28      1.16 o
  -9   1   8      122.24      119.95      1.77 o
  -8   1   8      782.47      810.67      5.82 o
  -7   1   8      135.97      132.01      1.79 o
  -6   1   8       30.57       28.97      1.29 o
  -5   1   8       30.28       42.88      0.84 o
  -4   1   8      496.56      506.02      4.23 o
  -3   1   8      223.13      244.92      2.07 o
  -2   1   8      550.92      590.37      5.05 o
  -1   1   8       43.94       41.77      0.85 o
   0   1   8       10.06       11.44      0.60 o
   1   1   8      155.93      140.61      1.93 o
   2   1   8        0.79        2.06      0.56 o
   3   1   8        9.78        7.93      0.79 o
   4   1   8        1.10       -0.56      1.00 o
   5   1   8        3.90        1.60      1.05 o
   6   1   8       14.90       16.02      1.51 o
   7   1   8       64.72       61.98      2.49 o
   8   1   8       24.66       26.17      1.81 o
   9   1   8       12.81       15.23      2.10 o
 -14   2   8       31.60       30.46      2.40 o
 -13   2   8       98.49       87.41      3.63 o
 -12   2   8       22.03       22.20      1.62 o
 -11   2   8        0.04       -0.09      0.86 o
 -10   2   8       12.18       10.03      0.92 o
  -9   2   8      550.53      547.93      6.66 o
  -8   2   8     2690.63     2717.10     33.75 o
  -7   2   8       39.17       36.42      1.18 o
  -6   2   8      370.58      392.25      3.71 o
  -5   2   8        1.93        5.52      0.48 o
  -4   2   8       41.00       39.34      0.82 o
  -3   2   8      604.20      598.90      4.70 o
  -2   2   8      476.78      447.56      3.80 o
  -1   2   8      174.43      166.37      1.81 o
   0   2   8     1457.09     1435.01     10.42 o
   1   2   8      327.85      353.75      5.68 o
   2   2   8      675.03      659.94      7.03 o
   3   2   8       70.47       56.07      1.41 o
   4   2   8      139.12      119.84      2.01 o
   5   2   8        0.97       -0.39      0.63 o
   6   2   8       40.46       45.05      1.98 o
   7   2   8       66.89       71.55      2.24 o
   8   2   8       62.69       64.29      2.43 o
   9   2   8        8.32        9.95      1.97 o
 -14   3   8       74.72       77.02      3.64 o
 -13   3   8       37.99       31.08      3.89 o
 -12   3   8       41.94       36.11      3.91 o
 -11   3   8       20.67       19.57      1.36 o
 -10   3   8       30.70       28.71      1.77 o
  -9   3   8      211.22      218.32      2.63 o
  -8   3   8      180.88      197.11      3.42 o
  -7   3   8      111.12      111.93      1.82 o
  -6   3   8       34.68       37.66      1.19 o
  -5   3   8       33.01       41.74      1.07 o
  -4   3   8       60.42       50.82      1.06 o
  -3   3   8      493.36      534.83      7.89 o
  -2   3   8       86.46       71.47      1.26 o
  -1   3   8        2.08        0.34      0.47 o
   0   3   8       90.02       85.15      2.25 o
   1   3   8      739.77      696.05      7.88 o
   2   3   8       73.38       67.41      1.42 o
   3   3   8      253.70      230.68      3.15 o
   4   3   8       26.90       19.24      1.75 o
   5   3   8       86.42       87.10      2.17 o
   6   3   8      469.09      474.48     11.68 o
   7   3   8       14.45       14.35      1.28 o
   8   3   8       18.69       25.69      2.02 o
   9   3   8        5.56        8.24      1.78 o
 -13   4   8        3.67        0.12      1.23 o
 -12   4   8        2.16        2.22      1.23 o
 -11   4   8      255.34      257.61      5.84 o
 -10   4   8       20.74       20.34      1.49 o
  -9   4   8      167.63      160.91      3.68 o
  -8   4   8       70.77       66.78      1.63 o
  -7   4   8       91.79       93.50      1.96 o
  -6   4   8      335.61      349.16      4.74 o
  -5   4   8        1.93        4.16      0.66 o
  -4   4   8        0.01        4.71      2.62 o
  -3   4   8      107.79      103.13      1.90 o
  -2   4   8        3.05        5.62      0.61 o
  -1   4   8      182.92      168.71      2.02 o
   0   4   8      101.62       93.77      1.63 o
   1   4   8       24.90       28.05      1.10 o
   2   4   8      442.25      431.39      4.89 o
   3   4   8      495.60      472.45      6.10 o
   4   4   8       37.41       48.05      1.46 o
   5   4   8       80.71       85.51      2.00 o
   6   4   8       12.85       13.58      1.33 o
   7   4   8        9.88        9.28      1.53 o
   8   4   8      166.47      166.08      4.09 o
   9   4   8       21.68       23.09      2.16 o
 -13   5   8       37.55       43.56      4.14 o
 -12   5   8      368.15      389.54     20.10 o
 -11   5   8      341.83      321.72      8.85 o
 -10   5   8       94.42       94.04      2.55 o
  -9   5   8      517.90      490.40      8.71 o
  -8   5   8       18.30       21.63      1.20 o
  -7   5   8      237.21      220.00      3.52 o
  -6   5   8      215.74      193.80      2.50 o
  -5   5   8     1814.85     1759.28     14.75 o
  -4   5   8     1172.30     1144.00     18.43 o
  -3   5   8      117.41      103.62      2.12 o
  -2   5   8      423.40      403.57      4.47 o
  -1   5   8      237.23      218.58      2.51 o
   0   5   8       73.34       55.53      1.48 o
   1   5   8      746.10      736.10      7.67 o
   2   5   8       64.41       60.96      1.65 o
   3   5   8      471.93      445.76      4.85 o
   4   5   8        0.69       -0.73      0.73 o
   5   5   8       69.92       65.53      1.90 o
   6   5   8      167.93      180.46      2.99 o
   7   5   8       38.55       39.76      2.32 o
   8   5   8      122.84      125.45      3.74 o
   9   5   8       57.47       57.08      2.91 o
 -13   6   8        0.32        0.54      1.70 o
 -12   6   8       72.22       67.29     10.46 o
 -11   6   8        6.07        5.28      1.56 o
 -10   6   8        3.66        5.44      1.32 o
  -9   6   8       24.49       19.66      1.62 o
  -8   6   8       14.93       17.09      1.40 o
  -7   6   8      161.37      136.88      2.47 o
  -6   6   8       70.99       85.83      1.91 o
  -5   6   8      116.46      125.93      3.04 o
  -4   6   8      247.81      254.72      6.98 o
  -3   6   8      405.26      383.33      5.54 o
  -2   6   8       15.37       14.14      0.99 o
  -1   6   8       81.55       86.29      1.81 o
   0   6   8      154.67      154.40      2.31 o
   1   6   8       16.23       17.01      1.08 o
   2   6   8       60.66       60.87      1.81 o
   3   6   8      640.91      607.42      5.68 o
   4   6   8      267.16      268.05      3.56 o
   5   6   8        4.53        3.52      0.94 o
   6   6   8       21.57       17.86      1.98 o
   7   6   8      102.92      101.20      3.87 o
   8   6   8        0.28        0.35      1.64 o
 -12   7   8       83.90       83.47      3.57 o
 -11   7   8       20.40       14.88      4.12 o
 -10   7   8      100.72       99.18      3.38 o
  -9   7   8       38.42       35.77      2.04 o
  -8   7   8        1.68        0.14      1.22 o
  -7   7   8      590.27      581.33      6.81 o
  -6   7   8       42.66       33.51      1.44 o
  -5   7   8      305.53      276.31      6.57 o
  -4   7   8       76.54       78.83      2.01 o
  -3   7   8      503.69      476.32      8.68 o
  -2   7   8      147.99      151.31      2.50 o
  -1   7   8      423.84      413.78      4.37 o
   0   7   8       41.53       37.80      1.43 o
   1   7   8      659.45      674.04     10.22 o
   2   7   8       22.25       23.60      1.99 o
   3   7   8      220.50      207.94      2.83 o
   4   7   8       17.00       16.27      1.14 o
   5   7   8      106.71       96.66      3.27 o
   6   7   8       74.15       74.64      3.70 o
   7   7   8        1.83        0.93      1.87 o
   8   7   8      143.03      143.13      5.09 o
 -12   8   8        0.19       -1.34      1.61 o
 -11   8   8       88.19       86.56      3.51 o
 -10   8   8       16.94       11.11      3.51 o
  -9   8   8       75.10       66.27      2.91 o
  -8   8   8      325.76      327.80      4.94 o
  -7   8   8       87.20       89.93      3.07 o
  -6   8   8       12.71        6.08      0.96 o
  -5   8   8      350.73      335.31      8.14 o
  -4   8   8      414.47      406.63      8.79 o
  -3   8   8       62.45       62.50      1.92 o
  -2   8   8        4.91        4.72      0.86 o
  -1   8   8       73.44       63.43      1.82 o
   0   8   8        3.94        5.14      0.71 o
   1   8   8        5.45        6.44      0.80 o
   2   8   8      343.16      344.38      3.38 o
   3   8   8       14.64       11.80      1.06 o
   4   8   8      124.43      118.98      2.62 o
   5   8   8       14.21       17.84      1.71 o
   6   8   8       67.77       75.39      2.88 o
   7   8   8        3.21        2.02      1.88 o
 -11   9   8        0.05       -1.63      1.65 o
 -10   9   8        3.44        2.62      1.63 o
  -9   9   8        0.01       -0.56      1.25 o
  -8   9   8        0.00       -1.00      1.00 o
  -7   9   8       79.54       65.70      6.80 o
  -6   9   8       35.75       26.26      1.93 o
  -5   9   8        5.48        4.93      1.03 o
  -4   9   8      196.18      197.77      3.78 o
  -3   9   8        7.39        4.53      1.05 o
  -2   9   8        2.86        0.91      0.86 o
  -1   9   8        0.25       -0.13      0.71 o
   0   9   8      261.10      239.19      3.21 o
   1   9   8       72.85       67.25      1.68 o
   2   9   8        1.35        0.32      0.83 o
   3   9   8       29.28       36.97      1.58 o
   4   9   8       19.80       22.66      1.79 o
   5   9   8        3.22        5.26      1.66 o
   6   9   8        6.17        3.40      1.69 o
 -10  10   8       14.84       15.41      2.22 o
  -9  10   8       80.06       89.81      3.58 o
  -8  10   8      101.78       96.68      3.48 o
  -7  10   8        0.19        0.31      1.33 o
  -6  10   8      481.49      419.95     36.84 o
  -5  10   8      127.63      122.99      8.36 o
  -4  10   8       50.56       58.65      2.50 o
  -3  10   8      224.23      233.85      6.53 o
  -2  10   8        0.27       -0.44      0.91 o
  -1  10   8      255.06      257.94      4.27 o
   0  10   8      108.92      110.62      2.27 o
   1  10   8      124.50      116.68      2.40 o
   2  10   8      101.08      111.35      2.55 o
   3  10   8       46.17       43.77      2.30 o
   4  10   8      158.89      155.87      4.59 o
   5  10   8      105.44      118.23      4.02 o
   6  10   8       29.96       31.19      2.53 o
  -9  11   8        2.33       -1.54      1.64 o
  -8  11   8       23.00       19.95      2.16 o
  -7  11   8        1.74       -1.25      1.37 o
  -6  11   8        5.29        1.89      1.51 o
  -5  11   8       48.83       43.79      2.82 o
  -4  11   8       31.03       29.86      2.13 o
  -3  11   8       32.79       23.05      2.48 o
  -2  11   8        4.19        2.19      1.05 o
  -1  11   8        0.59       -0.53      0.95 o
   0  11   8        0.41       -0.94      0.94 o
   1  11   8       55.95       47.53      3.90 o
   2  11   8       10.78        7.57      1.54 o
   3  11   8      107.90       99.93      4.23 o
   4  11   8        7.73       10.13      1.93 o
   5  11   8       28.88       26.25      2.45 o
  -8  12   8      106.45      114.08      4.12 o
  -7  12   8       67.47       78.14      3.40 o
  -6  12   8        2.26       -0.29      1.48 o
  -5  12   8       38.17       41.96      2.57 o
  -4  12   8        1.24       -1.23      1.45 o
  -3  12   8       35.62       32.03      2.04 o
  -2  12   8        0.35       -0.55      1.07 o
  -1  12   8       60.43       64.21      2.65 o
   0  12   8       59.36       72.17      2.59 o
   1  12   8        1.35        1.73      1.37 o
   2  12   8      237.29      240.08      6.04 o
   3  12   8       69.36       72.73      4.02 o
  -6  13   8        1.74        0.95      1.76 o
  -5  13   8      171.52      191.30      5.61 o
  -4  13   8       21.36       19.40      2.86 o
  -3  13   8        5.89        8.72      1.59 o
  -2  13   8      136.02      152.66      3.87 o
  -1  13   8       51.37       57.56      2.72 o
   0  13   8       13.44       12.92      1.98 o
   1  13   8       10.22        7.81      1.83 o
 -14   1   9      152.80      154.45      5.28 o
 -13   1   9        0.08        0.60      1.32 o
 -12   1   9       37.71       39.31      1.92 o
 -11   1   9        0.42        0.47      0.83 o
 -10   1   9       61.46       65.24      1.83 o
  -9   1   9       30.72       30.03      1.14 o
  -8   1   9     2057.99     2036.63     20.75 o
  -7   1   9       10.12       11.10      0.80 o
  -6   1   9     1793.28     1757.80     16.99 o
  -5   1   9      392.39      435.12      4.10 o
  -4   1   9      598.61      528.57      4.24 o
  -3   1   9        6.38        0.43      0.45 o
  -2   1   9      313.47      269.53      3.04 o
  -1   1   9     2685.53     2662.49     20.65 o
   0   1   9        7.53        4.64      0.57 o
   1   1   9      315.20      300.24      3.56 o
   2   1   9      385.41      391.11      5.88 o
   3   1   9      761.04      746.22     10.05 o
   4   1   9      121.49      134.10      2.96 o
   5   1   9       12.87       11.03      1.35 o
   6   1   9      152.81      147.61      3.41 o
   7   1   9        7.79        9.05      1.54 o
   8   1   9       68.36       72.96      3.04 o
   9   1   9        3.74        6.82      1.72 o
 -14   2   9        0.36       -1.41      1.93 o
 -13   2   9       75.06       73.57      3.27 o
 -12   2   9        7.65        7.83      1.21 o
 -11   2   9      255.87      247.71      6.17 o
 -10   2   9       98.61       94.07      1.88 o
  -9   2   9        0.26        0.49      0.68 o
  -8   2   9      311.50      342.80      3.64 o
  -7   2   9      136.42      142.70      2.37 o
  -6   2   9      190.42      190.52      2.14 o
  -5   2   9     1078.59     1172.14     12.71 o
  -4   2   9      287.09      323.15      3.12 o
  -3   2   9      149.95      146.93      1.54 o
  -2   2   9      230.97      208.69      2.04 o
  -1   2   9       45.73       43.48      1.12 o
   0   2   9        8.96        8.82      0.66 o
   1   2   9      158.22      165.23      2.17 o
   2   2   9      141.20      142.96      2.12 o
   3   2   9        5.63        4.75      0.79 o
   4   2   9        2.75        2.06      0.93 o
   5   2   9        0.11       -0.65      0.93 o
   6   2   9        0.44       -0.62      1.03 o
   7   2   9      172.11      175.55      3.76 o
   8   2   9       80.78       88.37      3.26 o
   9   2   9        9.04       15.32      2.23 o
 -14   3   9       86.54       81.81      4.26 o
 -13   3   9        0.19        0.65      1.54 o
 -12   3   9       34.88       35.41      1.92 o
 -11   3   9       11.95        9.83      1.29 o
 -10   3   9       94.52       78.08      4.77 o
  -9   3   9       89.60       84.88      1.91 o
  -8   3   9        2.16        0.64      0.68 o
  -7   3   9      565.56      545.22      7.33 o
  -6   3   9     2752.91     2731.15     28.20 o
  -5   3   9        0.74        0.91      0.53 o
  -4   3   9       52.53       52.38      1.12 o
  -3   3   9      181.49      197.67      2.19 o
  -2   3   9        2.50        7.56      0.63 o
  -1   3   9      194.32      166.72      2.37 o
   0   3   9       91.62       94.91      1.73 o
   1   3   9     1003.68      909.59      9.84 o
   2   3   9      177.29      162.88      2.23 o
   3   3   9        7.55        5.52      0.81 o
   4   3   9       17.58       21.14      1.30 o
   5   3   9        1.30        0.12      0.88 o
   6   3   9       46.10       46.52      1.98 o
   7   3   9        2.93        3.69      1.20 o
   8   3   9       49.48       50.08      2.47 o
 -13   4   9      188.55      193.96     10.05 o
 -12   4   9      124.98      131.14      4.82 o
 -11   4   9       21.51       22.32      1.63 o
 -10   4   9      199.29      210.45      5.31 o
  -9   4   9      445.77      416.82      9.31 o
  -8   4   9       26.52       24.65      1.13 o
  -7   4   9       23.37       31.91      1.26 o
  -6   4   9      199.82      193.21      3.30 o
  -5   4   9      990.81     1033.18      6.81 o
  -4   4   9      227.63      265.35      2.64 o
  -3   4   9      854.73      828.20      5.15 o
  -2   4   9      749.07      711.73      5.89 o
  -1   4   9        2.59        3.78      0.74 o
   0   4   9     1059.95      944.79      8.51 o
   1   4   9        0.08        0.37      0.62 o
   2   4   9      429.46      407.96      3.68 o
   3   4   9       29.60       31.37      1.27 o
   4   4   9       17.42       16.64      1.04 o
   5   4   9      214.45      211.03      3.32 o
   6   4   9       16.75       20.10      1.49 o
   7   4   9      165.43      159.66      4.58 o
   8   4   9       90.54       99.28      3.48 o
 -13   5   9        6.98        5.58      2.14 o
 -12   5   9        3.53        3.96      1.67 o
 -11   5   9        2.54        0.66      1.12 o
 -10   5   9       15.75       17.26      1.42 o
  -9   5   9        5.56        3.44      1.10 o
  -8   5   9       19.17       19.48      1.27 o
  -7   5   9      108.48      105.96      2.40 o
  -6   5   9       62.32       50.87      1.61 o
  -5   5   9        2.98        2.44      0.72 o
  -4   5   9       73.12       72.60      1.84 o
  -3   5   9      271.78      292.13      3.46 o
  -2   5   9        2.80        0.57      0.69 o
  -1   5   9      561.68      532.67      4.70 o
   0   5   9       17.55       17.10      1.04 o
   1   5   9     1533.35     1451.51     10.48 o
   2   5   9      870.58      862.66      6.97 o
   3   5   9       82.40       77.71      2.11 o
   4   5   9        9.02        8.13      1.01 o
   5   5   9       16.82       12.94      1.28 o
   6   5   9       10.40       10.14      1.51 o
   7   5   9        7.95        7.35      1.60 o
   8   5   9        0.21        3.18      1.60 o
 -13   6   9       81.67       85.76      7.94 o
 -12   6   9        0.66       -1.03      1.71 o
 -11   6   9        9.93       14.16      1.86 o
 -10   6   9       34.17       41.44      2.16 o
  -9   6   9        0.97       -1.01      1.16 o
  -8   6   9      201.34      187.97      3.91 o
  -7   6   9      749.19      696.49     13.30 o
  -6   6   9      293.06      293.27      5.23 o
  -5   6   9     1092.59     1083.65     22.69 o
  -4   6   9      292.96      276.48      5.45 o
  -3   6   9        5.94        6.37      0.96 o
  -2   6   9        6.24        2.25      0.74 o
  -1   6   9       62.40       56.87      1.61 o
   0   6   9      509.76      455.86      4.39 o
   1   6   9       27.94       26.83      1.28 o
   2   6   9       48.96       45.48      1.66 o
   3   6   9       32.49       33.89      1.46 o
   4   6   9        1.61       -0.33      0.82 o
   5   6   9      191.06      193.01      3.32 o
   6   6   9        1.06        0.55      1.44 o
   7   6   9       94.95       93.09      3.70 o
 -12   7   9       12.22        7.30      2.20 o
 -11   7   9        0.60       -1.47      1.47 o
 -10   7   9       51.53       49.91      2.92 o
  -9   7   9       84.79       88.05      3.52 o
  -8   7   9        0.04       -0.83      1.21 o
  -7   7   9      340.19      321.18      6.72 o
  -6   7   9       62.99       75.56      2.14 o
  -5   7   9        5.42        7.04      1.01 o
  -4   7   9       87.47       79.29      2.28 o
  -3   7   9      169.27      159.63      3.86 o
  -2   7   9      864.89      862.99     11.72 o
  -1   7   9       79.73       78.58      1.86 o
   0   7   9       56.49       49.09      1.64 o
   1   7   9        0.18       -0.32      0.76 o
   2   7   9      817.51      789.36      7.71 o
   3   7   9       37.50       42.19      1.59 o
   4   7   9       58.25       59.72      1.82 o
   5   7   9        0.17       -0.10      1.37 o
   6   7   9       11.90        9.77      1.80 o
   7   7   9        2.30        1.48      1.63 o
 -12   8   9        9.14        8.61      2.22 o
 -11   8   9       27.73       29.89      2.83 o
 -10   8   9       25.33       26.58      2.30 o
  -9   8   9        5.38        3.01      1.53 o
  -8   8   9        5.05        5.66      1.69 o
  -7   8   9      178.88      165.86      3.94 o
  -6   8   9      297.48      280.26      6.20 o
  -5   8   9       73.41       64.12      2.61 o
  -4   8   9       83.30       68.28      2.69 o
  -3   8   9       22.25       24.26      1.35 o
  -2   8   9       40.72       48.25      1.71 o
  -1   8   9        2.20        1.35      0.78 o
   0   8   9       74.76       73.86      1.90 o
   1   8   9       21.45       21.19      1.16 o
   2   8   9      169.54      161.58      2.85 o
   3   8   9      189.48      180.57      4.63 o
   4   8   9      114.60      109.36      2.64 o
   5   8   9        9.34       12.14      1.65 o
   6   8   9        5.88        7.10      1.76 o
 -11   9   9       46.28       50.44      4.44 o
 -10   9   9       35.25       32.39      2.49 o
  -9   9   9      282.23      295.01      5.57 o
  -8   9   9        5.07        3.28      1.68 o
  -7   9   9      129.05      128.55      4.12 o
  -6   9   9      182.04      184.78      6.51 o
  -5   9   9       13.91       14.58      1.21 o
  -4   9   9      226.76      248.75      5.00 o
  -3   9   9        9.49       11.13      1.19 o
  -2   9   9      379.36      368.99      5.63 o
  -1   9   9       82.37       82.62      1.96 o
   0   9   9       13.82       12.63      1.04 o
   1   9   9      145.42      156.19      2.51 o
   2   9   9        0.01       -0.46      0.89 o
   3   9   9       85.31       88.29      2.56 o
   4   9   9      327.29      333.93      5.35 o
   5   9   9       17.78       17.75      2.07 o
   6   9   9       44.57       49.65      3.40 o
 -10  10   9        0.77       -0.75      1.87 o
  -9  10   9        3.73        3.47      1.72 o
  -8  10   9        1.12       -0.73      1.41 o
  -7  10   9       12.74        7.26      1.92 o
  -6  10   9        7.47        8.37      1.83 o
  -5  10   9        0.88        1.24      1.31 o
  -4  10   9      185.51      178.46      5.84 o
  -3  10   9        0.86       -0.20      1.02 o
  -2  10   9       22.30       21.67      1.58 o
  -1  10   9        5.82        2.28      0.95 o
   0  10   9       48.90       50.93      1.99 o
   1  10   9        7.80        8.51      1.16 o
   2  10   9        6.41        7.55      1.23 o
   3  10   9       31.26       32.44      2.34 o
   4  10   9        4.57        4.87      1.70 o
   5  10   9        3.61        5.93      1.79 o
  -9  11   9      277.33      317.21     12.30 o
  -8  11   9        0.59       -0.68      1.40 o
  -7  11   9       39.08       31.56      3.21 o
  -6  11   9       87.07       67.50      7.82 o
  -5  11   9       36.66       28.24      6.00 o
  -4  11   9      118.62      121.87      4.13 o
  -3  11   9        0.42       -1.09      1.09 o
  -2  11   9       36.49       31.51      1.95 o
  -1  11   9       73.58       78.17      2.81 o
   0  11   9       12.88        9.31      1.42 o
   1  11   9      148.92      163.64      6.02 o
   2  11   9        0.08       -1.07      1.27 o
   3  11   9        3.42        4.47      1.94 o
   4  11   9      145.31      150.39      4.49 o
  -7  12   9       14.59       10.55      2.59 o
  -6  12   9       26.85       28.69      2.35 o
  -5  12   9       19.22       22.56      2.43 o
  -4  12   9       16.25       18.35      2.23 o
  -3  12   9      216.87      217.95     15.19 o
  -2  12   9        0.29       -1.21      1.32 o
  -1  12   9        8.12       11.27      1.48 o
   0  12   9        1.68        0.96      1.31 o
   1  12   9       37.57       36.43      2.29 o
   2  12   9        4.57        0.18      1.85 o
  -5  13   9       12.94       12.69      2.54 o
  -4  13   9       84.93       80.32      4.74 o
  -3  13   9        0.21       -1.18      1.18 o
  -2  13   9       11.96       11.34      2.02 o
  -1  13   9       58.94       66.83      3.08 o
   0  13   9        6.50        7.86      1.71 o
 -14   0  10       54.04       50.75      4.84 o
 -13   0  10       72.04       76.53      5.24 o
 -12   0  10       65.99       68.41      4.96 o
 -11   0  10       55.42       50.33      3.52 o
 -10   0  10       78.07       75.50      2.84 o
  -9   0  10        0.24       -0.92      0.92 o
  -8   0  10      188.39      206.05      3.25 o
  -7   0  10      423.63      409.87      7.49 o
  -6   0  10      437.91      381.22     17.71 o
  -5   0  10      313.29      277.48      4.68 o
  -4   0  10       34.52       22.67      1.38 o
  -3   0  10       66.03       67.37      2.07 o
  -2   0  10      749.34      720.05      5.97 o
  -1   0  10       26.53       25.31      1.09 o
   0   0  10       47.63       34.04      1.47 o
   1   0  10      634.74      634.67     10.41 o
   2   0  10      275.84      296.27      7.30 o
   3   0  10      821.56      798.99     20.36 o
   4   0  10       95.82      103.02      3.90 o
   5   0  10      230.19      236.56      8.60 o
   6   0  10      344.04      332.28     15.02 o
   7   0  10        0.51       -1.73      1.73 o
   8   0  10       48.45       58.74      5.95 o
 -14   1  10        7.30        6.64      2.21 o
 -13   1  10        4.33        3.68      1.89 o
 -12   1  10        0.13       -0.66      1.31 o
 -11   1  10       48.95       51.88      1.91 o
 -10   1  10        1.36        1.48      0.71 o
  -9   1  10      492.52      477.81      4.93 o
  -8   1  10      231.54      224.84      2.67 o
  -7   1  10      248.69      235.71      3.63 o
  -6   1  10     1321.17     1313.72     14.19 o
  -5   1  10       12.82       14.76      0.89 o
  -4   1  10       15.17       14.00      0.85 o
  -3   1  10       32.54       37.36      1.22 o
  -2   1  10       54.06       52.77      1.19 o
  -1   1  10        2.68        2.75      0.79 o
   0   1  10      270.22      265.44      2.94 o
   1   1  10      246.80      233.94      3.34 o
   2   1  10       79.31       82.24      2.09 o
   3   1  10        2.32        1.76      0.98 o
   4   1  10       44.80       43.42      1.88 o
   5   1  10       22.02       25.94      1.68 o
   6   1  10       46.67       42.86      2.08 o
   7   1  10       40.33       43.67      4.12 o
   8   1  10        0.00       -0.69      1.58 o
 -14   2  10       60.96       61.28      3.78 o
 -13   2  10       26.03       23.02      2.61 o
 -12   2  10      133.07      132.45      4.88 o
 -11   2  10       59.43       57.47      2.21 o
 -10   2  10        1.60        0.05      0.85 o
  -9   2  10       34.01       38.05      1.42 o
  -8   2  10        6.90        8.53      0.84 o
  -7   2  10     2427.46     2399.31     29.58 o
  -6   2  10      671.90      631.71      6.35 o
  -5   2  10      206.24      186.55      2.26 o
  -4   2  10      306.10      278.20      2.77 o
  -3   2  10        0.13       -0.21      0.47 o
  -2   2  10       37.45       31.87      0.95 o
  -1   2  10      307.88      314.57      2.99 o
   0   2  10      251.00      239.08      3.19 o
   1   2  10      397.51      380.90      4.06 o
   2   2  10        0.29        0.18      0.69 o
   3   2  10      427.87      416.52      6.77 o
   4   2  10        6.30        7.69      1.14 o
   5   2  10      163.24      165.22      3.64 o
   6   2  10       71.88       73.58      2.80 o
   7   2  10       80.11       79.62      2.79 o
   8   2  10       84.31       98.12      3.48 o
 -13   3  10       38.22       38.80      2.60 o
 -12   3  10        3.00        2.07      1.32 o
 -11   3  10      215.89      209.66      8.54 o
 -10   3  10      158.95      152.96      4.17 o
  -9   3  10       20.70       23.41      1.23 o
  -8   3  10       63.88       55.33      1.57 o
  -7   3  10       13.58       12.38      0.96 o
  -6   3  10     4015.94     3966.26     45.16 o
  -5   3  10       61.65       80.08      1.40 o
  -4   3  10      114.88      103.13      2.55 o
  -3   3  10       49.87       42.30      1.15 o
  -2   3  10       12.67       10.30      0.75 o
  -1   3  10      580.74      563.18      4.99 o
   0   3  10       31.17       27.58      1.20 o
   1   3  10       67.64       57.22      1.73 o
   2   3  10      429.33      416.86      5.42 o
   3   3  10       21.10       21.65      1.32 o
   4   3  10      253.13      262.37      4.86 o
   5   3  10        9.45        8.77      1.22 o
   6   3  10       57.57       58.89      2.42 o
   7   3  10       79.22       88.29      3.53 o
   8   3  10       19.65       26.74      2.31 o
 -13   4  10       13.30       10.33      1.75 o
 -12   4  10       63.20       66.50      3.38 o
 -11   4  10       38.20       35.29      2.19 o
 -10   4  10        8.17        4.67      1.37 o
  -9   4  10      165.19      149.46      4.52 o
  -8   4  10      106.31       93.03      2.02 o
  -7   4  10      377.45      374.84      5.49 o
  -6   4  10      106.18      109.90      1.99 o
  -5   4  10      121.24      111.16      2.30 o
  -4   4  10        0.08        0.11      0.64 o
  -3   4  10      458.81      421.69      4.19 o
  -2   4  10      477.89      472.02      4.63 o
  -1   4  10      285.46      272.67      3.83 o
   0   4  10       12.33       13.26      0.94 o
   1   4  10      182.88      181.18      2.75 o
   2   4  10      193.61      189.88      2.89 o
   3   4  10      136.59      136.61      2.30 o
   4   4  10        2.83        0.07      0.87 o
   5   4  10       95.53       91.89      2.54 o
   6   4  10       22.73       25.19      1.71 o
   7   4  10       51.74       60.01      2.71 o
 -13   5  10       36.56       44.84      3.83 o
 -12   5  10       33.94       38.84      2.91 o
 -11   5  10      188.29      182.72      8.73 o
 -10   5  10        5.52        7.43      1.48 o
  -9   5  10        0.66       -1.08      1.08 o
  -8   5  10      282.39      320.08      6.61 o
  -7   5  10      249.86      213.16      3.19 o
  -6   5  10       70.76       75.23      1.75 o
  -5   5  10      267.49      280.52      3.93 o
  -4   5  10     1642.80     1592.79     21.71 o
  -3   5  10     1152.81     1059.71     15.92 o
  -2   5  10      357.76      344.16      3.55 o
  -1   5  10        0.10       -0.44      0.74 o
   0   5  10       33.07       30.69      1.34 o
   1   5  10       11.30       12.34      1.07 o
   2   5  10      112.58      108.40      2.22 o
   3   5  10        0.25        0.34      0.84 o
   4   5  10      236.43      235.62      3.94 o
   5   5  10      104.91      117.09      2.97 o
   6   5  10       87.04      100.11      3.06 o
   7   5  10      132.13      142.03      3.68 o
 -12   6  10       20.39       18.69      2.54 o
 -11   6  10        7.17        6.55      1.98 o
 -10   6  10      197.20      194.50      9.89 o
  -9   6  10       28.13       29.60      2.41 o
  -8   6  10      169.99      162.72      4.72 o
  -7   6  10       66.50       58.12      1.96 o
  -6   6  10      263.98      280.13      4.53 o
  -5   6  10        0.04       -0.42      0.81 o
  -4   6  10       12.82       18.28      1.31 o
  -3   6  10      165.91      169.53      2.95 o
  -2   6  10        9.61        8.24      0.98 o
  -1   6  10      372.23      359.03      3.60 o
   0   6  10       19.37       19.17      1.17 o
   1   6  10      110.68      106.25      2.42 o
   2   6  10        2.45        1.32      0.88 o
   3   6  10        0.41        0.26      0.73 o
   4   6  10       60.82       59.56      2.14 o
   5   6  10        8.15        4.75      1.21 o
   6   6  10        3.80        6.28      1.55 o
   7   6  10       19.07       18.62      2.23 o
 -12   7  10       67.28       74.17      3.94 o
 -11   7  10      140.20      155.38      7.21 o
 -10   7  10        0.13       -0.58      1.66 o
  -9   7  10       41.56       34.36      3.13 o
  -8   7  10      411.60      394.51     13.51 o
  -7   7  10      139.23      157.74      3.81 o
  -6   7  10      201.42      198.92      4.97 o
  -5   7  10      422.90      386.95      8.68 o
  -4   7  10      265.42      257.23      5.94 o
  -3   7  10       24.46       22.60      1.42 o
  -2   7  10      152.62      161.13      2.92 o
  -1   7  10       10.69       11.05      1.02 o
   0   7  10        1.76        1.17      0.80 o
   1   7  10       13.28       10.23      1.09 o
   2   7  10       33.21       33.92      1.53 o
   3   7  10        1.01        2.39      0.97 o
   4   7  10        5.52        7.07      1.25 o
   5   7  10       26.62       28.40      2.12 o
   6   7  10       11.84       14.69      2.00 o
 -11   8  10        7.04        2.19      1.94 o
 -10   8  10       75.94       68.15      3.75 o
  -9   8  10       59.01       54.55      3.75 o
  -8   8  10       85.78       91.17      5.74 o
  -7   8  10       95.49       91.83      3.51 o
  -6   8  10        2.32        1.53      1.13 o
  -5   8  10      111.30      106.74      2.81 o
  -4   8  10      104.32      116.36      3.85 o
  -3   8  10      644.27      629.72     14.51 o
  -2   8  10      293.88      291.26      4.05 o
  -1   8  10        0.08       -0.77      0.77 o
   0   8  10      122.79      119.68      2.43 o
   1   8  10      118.69      120.50      2.50 o
   2   8  10        1.24        0.82      0.87 o
   3   8  10       33.13       36.64      1.60 o
   4   8  10       91.09       88.27      3.72 o
   5   8  10       86.14       91.45      4.10 o
   6   8  10       32.11       26.72      2.81 o
 -10   9  10       10.45        7.09      2.15 o
  -9   9  10        1.09       -1.70      1.70 o
  -8   9  10      123.63      112.33      4.90 o
  -7   9  10       44.20       41.68      3.15 o
  -6   9  10        5.40        5.28      1.29 o
  -5   9  10        0.39        0.18      1.09 o
  -4   9  10      258.72      248.25      5.63 o
  -3   9  10       93.28       87.38      2.81 o
  -2   9  10       73.14       70.97      2.20 o
  -1   9  10       13.73       13.50      1.06 o
   0   9  10        0.05       -0.79      0.79 o
   1   9  10       64.27       65.39      2.11 o
   2   9  10      113.30      101.81      2.34 o
   3   9  10       13.36        9.57      1.32 o
   4   9  10        2.12        0.04      1.38 o
   5   9  10        0.02        1.01      1.84 o
 -10  10  10      125.07      127.64      4.94 o
  -9  10  10       82.22       85.15      4.04 o
  -8  10  10       64.55       65.01      4.24 o
  -7  10  10      280.55      285.10      7.37 o
  -6  10  10       31.00       33.15      2.63 o
  -5  10  10       56.75       62.26      2.84 o
  -4  10  10       78.02       81.22      3.08 o
  -3  10  10       96.51       96.85      3.16 o
  -2  10  10       19.06       25.42      1.68 o
  -1  10  10       21.37       21.67      1.56 o
   0  10  10       32.65       31.27      1.71 o
   1  10  10       65.28       69.43      2.20 o
   2  10  10       12.29       10.60      1.34 o
   3  10  10       21.30       22.80      2.18 o
   4  10  10        5.11        7.57      1.87 o
  -8  11  10        3.21        1.86      1.97 o
  -7  11  10        0.97       -2.00      2.00 o
  -6  11  10       89.79       96.26      4.82 o
  -5  11  10        0.11       -0.95      1.54 o
  -4  11  10      213.29      226.48     10.36 o
  -3  11  10      127.05      135.25      3.91 o
  -2  11  10        0.33       -1.15      1.15 o
  -1  11  10        5.65        7.05      1.46 o
   0  11  10        0.06       -0.82      1.22 o
   1  11  10        0.02       -0.84      1.23 o
   2  11  10        0.01       -1.65      1.65 o
   3  11  10       25.02       21.84      2.62 o
  -7  12  10      154.76      177.61      5.54 o
  -6  12  10        6.08        7.79      2.49 o
  -5  12  10      129.26      110.30      5.16 o
  -4  12  10        1.31       -0.61      1.70 o
  -3  12  10       15.96       19.51      2.11 o
  -2  12  10        3.35        2.46      1.43 o
  -1  12  10       23.91       30.48      2.85 o
   0  12  10      137.46      150.90      3.98 o
   1  12  10       57.33       65.29      3.30 o
 -13   1  11      126.41      123.65      4.61 o
 -12   1  11        2.03        2.60      1.29 o
 -11   1  11       19.13       20.61      1.61 o
 -10   1  11      222.23      237.90      4.24 o
  -9   1  11      330.14      325.77      4.43 o
  -8   1  11       71.05       62.47      1.91 o
  -7   1  11       62.40       70.77      1.96 o
  -6   1  11      123.94      104.42      2.02 o
  -5   1  11      191.87      188.38      2.49 o
  -4   1  11       40.59       31.98      1.22 o
  -3   1  11      356.66      343.65      3.17 o
  -2   1  11      338.52      301.53      3.98 o
  -1   1  11      443.34      465.08      5.19 o
   0   1  11      530.02      474.02      6.21 o
   1   1  11       26.47       25.02      1.25 o
   2   1  11      109.18      104.20      2.70 o
   3   1  11        2.25        0.16      0.95 o
   4   1  11        1.81        0.17      1.07 o
   5   1  11      443.96      424.65      8.38 o
   6   1  11        4.73        3.75      1.34 o
   7   1  11       43.56       48.36      2.37 o
 -13   2  11        4.56        3.87      1.91 o
 -12   2  11       31.13       32.54      2.08 o
 -11   2  11       76.18       80.29      3.53 o
 -10   2  11       17.38       17.65      1.38 o
  -9   2  11      180.99      167.03      2.97 o
  -8   2  11      380.82      331.93      5.37 o
  -7   2  11       18.52       27.10      1.37 o
  -6   2  11      332.34      342.17      4.57 o
  -5   2  11        3.96        5.17      0.82 o
  -4   2  11      703.66      668.54      4.43 o
  -3   2  11       14.27       12.92      0.90 o
  -2   2  11      217.04      217.41      2.27 o
  -1   2  11      682.67      658.09      7.19 o
   0   2  11       26.18       33.31      1.44 o
   1   2  11       40.07       38.12      1.39 o
   2   2  11        0.77        1.49      0.86 o
   3   2  11       73.94       71.63      2.27 o
   4   2  11      214.73      215.09      3.83 o
   5   2  11       43.93       40.09      2.05 o
   6   2  11      138.85      153.32      3.51 o
   7   2  11       40.01       50.12      2.46 o
 -13   3  11       42.33       42.26      3.24 o
 -12   3  11        0.46        0.41      1.32 o
 -11   3  11       10.75       11.60      1.55 o
 -10   3  11       71.05       73.08      2.91 o
  -9   3  11        0.51       -0.84      0.84 o
  -8   3  11      285.90      267.69      4.67 o
  -7   3  11      208.54      176.14      4.58 o
  -6   3  11       56.89       51.04      1.66 o
  -5   3  11      556.80      515.00      5.51 o
  -4   3  11      786.23      740.49      5.66 o
  -3   3  11        1.65        1.52      0.66 o
  -2   3  11       12.14        9.49      0.91 o
  -1   3  11      355.09      350.14      3.23 o
   0   3  11      671.11      646.93      8.63 o
   1   3  11      121.27      108.87      2.26 o
   2   3  11      200.60      178.84      2.92 o
   3   3  11      352.21      352.61      4.72 o
   4   3  11       34.82       36.65      1.88 o
   5   3  11      204.91      216.56      6.09 o
   6   3  11       74.07       76.44      2.75 o
   7   3  11       75.03       76.33      3.78 o
 -13   4  11        4.11        3.62      1.89 o
 -12   4  11      220.28      228.69      4.95 o
 -11   4  11       64.73       69.42      3.00 o
 -10   4  11       26.38       29.92      2.80 o
  -9   4  11       65.54       78.42      2.45 o
  -8   4  11        4.05        5.08      1.02 o
  -7   4  11       30.15       39.11      1.72 o
  -6   4  11       38.66       35.81      1.69 o
  -5   4  11      649.87      672.29      8.84 o
  -4   4  11     1613.18     1598.37     18.37 o
  -3   4  11       17.93       15.34      1.13 o
  -2   4  11      320.28      315.70      3.18 o
  -1   4  11      554.69      540.81      4.23 o
   0   4  11        3.05        2.43      0.92 o
   1   4  11        0.19       -0.80      0.80 o
   2   4  11        0.09        0.05      0.85 o
   3   4  11        0.60        0.52      1.07 o
   4   4  11      223.39      222.88      3.85 o
   5   4  11       24.47       24.01      1.73 o
   6   4  11      143.81      154.16      3.86 o
   7   4  11        3.39        3.19      1.66 o
 -13   5  11       19.91       22.13      2.67 o
 -12   5  11        0.91        0.67      1.78 o
 -11   5  11        6.37        4.20      1.81 o
 -10   5  11       78.84       77.98      4.17 o
  -9   5  11       32.49       25.68      2.30 o
  -8   5  11       15.72       11.01      1.35 o
  -7   5  11       79.45       81.68      2.71 o
  -6   5  11      126.32      129.42      2.66 o
  -5   5  11       44.67       44.16      1.73 o
  -4   5  11       25.75       24.64      1.33 o
  -3   5  11       38.72       35.03      1.74 o
  -2   5  11      120.20      101.52      2.23 o
  -1   5  11       63.92       61.78      1.89 o
   0   5  11      101.65       92.13      2.49 o
   1   5  11        6.42        7.31      1.07 o
   2   5  11       82.60       86.03      2.15 o
   3   5  11      413.66      411.16      5.63 o
   4   5  11       23.16       17.81      2.27 o
   5   5  11       51.80       58.67      2.47 o
   6   5  11       40.89       42.15      2.54 o
 -12   6  11      281.12      282.92     10.40 o
 -11   6  11       46.95       49.06      3.19 o
 -10   6  11       34.66       33.51      3.13 o
  -9   6  11      223.71      220.82      8.83 o
  -8   6  11       11.74        9.40      1.35 o
  -7   6  11      107.49      119.06      3.22 o
  -6   6  11       33.66       37.23      1.71 o
  -5   6  11        0.13       -0.51      0.95 o
  -4   6  11      375.18      365.45      6.59 o
  -3   6  11      163.36      152.40      3.81 o
  -2   6  11       55.29       49.45      1.81 o
  -1   6  11       30.70       29.99      1.49 o
   0   6  11      278.11      270.24      3.90 o
   1   6  11      128.36      128.96      2.53 o
   2   6  11       49.96       53.17      1.87 o
   3   6  11       37.87       37.79      1.81 o
   4   6  11       89.71       94.48      2.83 o
   5   6  11        7.89       10.02      1.69 o
   6   6  11       16.83       17.35      2.00 o
 -12   7  11       46.49       41.13      3.30 o
 -11   7  11        2.04        1.23      1.85 o
 -10   7  11       48.37       44.31      3.51 o
  -9   7  11       24.72       25.99      2.93 o
  -8   7  11       90.17       90.18      4.38 o
  -7   7  11       12.26       12.38      1.55 o
  -6   7  11      147.20      146.83      4.36 o
  -5   7  11      483.89      471.89     12.50 o
  -4   7  11       41.75       38.70      1.84 o
  -3   7  11       99.57       93.05      2.31 o
  -2   7  11        6.01        5.08      1.07 o
  -1   7  11      212.19      212.43      3.59 o
   0   7  11      163.67      170.09      3.19 o
   1   7  11        0.03       -0.85      0.88 o
   2   7  11      265.23      258.71      3.72 o
   3   7  11       13.54       11.71      1.36 o
   4   7  11       30.28       27.10      1.76 o
   5   7  11       25.93       23.08      2.09 o
 -11   8  11        0.64       -0.04      1.80 o
 -10   8  11       58.99       74.02      3.88 o
  -9   8  11      259.10      291.21      9.09 o
  -8   8  11        5.54        4.55      2.13 o
  -7   8  11       45.99       51.84      3.54 o
  -6   8  11       20.93       17.62      1.73 o
  -5   8  11        2.17       -0.75      1.40 o
  -4   8  11       97.66       87.59      3.45 o
  -3   8  11       46.39       42.93      1.83 o
  -2   8  11      429.35      426.22      4.31 o
  -1   8  11       78.77       81.67      2.18 o
   0   8  11       62.05       58.18      2.02 o
   1   8  11      159.05      163.80      2.94 o
   2   8  11        1.21       -0.87      0.94 o
   3   8  11       35.46       40.59      1.85 o
   4   8  11        4.82        3.23      1.45 o
   5   8  11        0.00       -1.30      1.50 o
 -10   9  11       58.47       56.50      3.60 o
  -9   9  11        2.95        2.25      2.16 o
  -8   9  11      254.60      257.85      7.14 o
  -7   9  11      129.13      127.15      5.80 o
  -6   9  11      116.93      120.99      4.05 o
  -5   9  11      260.53      271.75      8.42 o
  -4   9  11        1.62        0.77      1.56 o
  -3   9  11      100.00       93.30      2.90 o
  -2   9  11       12.40       11.35      1.38 o
  -1   9  11       82.18       84.97      2.39 o
   0   9  11      105.87      108.44      2.56 o
   1   9  11        0.96        0.31      1.01 o
   2   9  11        6.40        4.20      1.03 o
   3   9  11       44.80       46.75      5.09 o
   4   9  11       70.33       62.09      5.85 o
  -9  10  11       58.88       58.72      3.65 o
  -8  10  11        7.23        6.23      2.39 o
  -7  10  11        7.82       13.32      2.58 o
  -6  10  11        4.44        4.53      3.37 o
  -5  10  11        6.57        7.03      1.61 o
  -4  10  11        0.15       -1.16      1.16 o
  -3  10  11        4.66        3.89      1.26 o
  -2  10  11       16.73       13.25      1.40 o
  -1  10  11       13.75       13.87      1.43 o
   0  10  11        0.19       -0.86      0.92 o
   1  10  11        5.43        4.55      1.35 o
   2  10  11        0.73        1.11      1.15 o
   3  10  11       13.51       14.69      2.08 o
  -8  11  11      144.14      145.15      8.66 o
  -7  11  11      136.93      153.95      6.01 o
  -6  11  11       66.81       63.94      4.27 o
  -5  11  11      112.73      107.78      5.08 o
  -4  11  11        7.61        7.74      2.04 o
  -3  11  11       67.13       73.61      2.90 o
  -2  11  11        5.43        2.01      1.37 o
  -1  11  11      143.09      154.77      3.59 o
   0  11  11       45.76       49.19      2.37 o
   1  11  11        8.74        9.73      1.73 o
  -5  12  11        2.39        2.49      2.41 o
  -4  12  11       83.64       86.76      4.81 o
  -3  12  11       47.91       57.33      3.29 o
  -2  12  11       29.85       36.03      2.35 o
  -1  12  11       32.83       38.60      2.45 o
 -13   0  12        1.84        1.97      2.77 o
 -12   0  12       77.25       93.90      5.49 o
 -11   0  12       68.52       74.69      3.86 o
 -10   0  12       17.71       19.64      1.93 o
  -9   0  12      284.26      309.61     10.18 o
  -8   0  12        4.38        7.68      1.56 o
  -7   0  12     1447.16     1305.43     17.64 o
  -6   0  12      756.09      685.68      6.73 o
  -5   0  12       85.47       61.00      2.33 o
  -4   0  12       15.35       10.76      1.36 o
  -3   0  12      859.26      764.98      6.89 o
  -2   0  12      397.46      392.18      4.97 o
  -1   0  12      171.06      151.37      3.21 o
   0   0  12        0.09       -0.90      0.90 o
   1   0  12      504.22      489.74     14.82 o
   2   0  12        2.11        0.28      1.27 o
   3   0  12       13.24       11.35      1.80 o
   4   0  12       42.59       43.40      2.71 o
   5   0  12       42.77       47.35      3.01 o
   6   0  12       33.81       35.98      2.88 o
 -13   1  12        0.10       -1.68      1.68 o
 -12   1  12        9.96        7.27      1.50 o
 -11   1  12        8.77       13.74      1.39 o
 -10   1  12        9.20        8.92      1.17 o
  -9   1  12        8.73        8.87      1.11 o
  -8   1  12       26.55       27.37      1.45 o
  -7   1  12      116.40      113.12      2.34 o
  -6   1  12      101.98       99.74      2.06 o
  -5   1  12      162.43      144.51      2.32 o
  -4   1  12      195.97      180.41      2.54 o
  -3   1  12       58.10       44.83      1.52 o
  -2   1  12       64.97       64.83      1.77 o
  -1   1  12      224.97      209.05      2.62 o
   0   1  12       41.27       45.72      1.47 o
   1   1  12       75.13       81.01      2.02 o
   2   1  12       10.13        9.23      1.20 o
   3   1  12       38.84       37.85      1.86 o
   4   1  12       56.16       58.49      2.37 o
   5   1  12        2.20        3.80      1.33 o
   6   1  12       22.23       23.96      1.93 o
 -13   2  12        0.15       -1.52      1.52 o
 -12   2  12       30.77       31.02      2.13 o
 -11   2  12       47.38       49.37      2.62 o
 -10   2  12        9.01        9.88      1.30 o
  -9   2  12      133.83      130.65      2.68 o
  -8   2  12      257.33      232.61      3.76 o
  -7   2  12       15.95       16.68      1.18 o
  -6   2  12        0.55       -0.01      0.73 o
  -5   2  12       44.87       29.57      1.29 o
  -4   2  12      151.21      147.27      2.35 o
  -3   2  12      501.53      442.56      3.80 o
  -2   2  12       11.28       12.47      0.99 o
  -1   2  12      215.94      192.29      2.41 o
   0   2  12      118.17      116.44      2.47 o
   1   2  12      399.47      385.32      7.51 o
   2   2  12      146.64      158.68      2.90 o
   3   2  12      100.57      102.96      3.94 o
   4   2  12       93.01      100.80      2.82 o
   5   2  12       84.61       93.88      2.92 o
   6   2  12       49.91       53.13      2.53 o
 -13   3  12       13.22       13.85      1.91 o
 -12   3  12      112.84      132.95      3.72 o
 -11   3  12       23.87       21.95      2.06 o
 -10   3  12      109.59      110.83      3.09 o
  -9   3  12       22.97       18.95      1.36 o
  -8   3  12        5.18        3.20      0.98 o
  -7   3  12      116.91      138.09      2.51 o
  -6   3  12      161.56      148.98      2.41 o
  -5   3  12      130.93      140.10      2.37 o
  -4   3  12     1087.56     1050.29     10.29 o
  -3   3  12       41.72       49.26      1.68 o
  -2   3  12     1791.03     1690.88     14.99 o
  -1   3  12       42.17       45.65      1.78 o
   0   3  12        7.49        8.86      1.10 o
   1   3  12        6.29        7.76      1.21 o
   2   3  12       90.00       81.97      2.51 o
   3   3  12       47.38       43.23      2.05 o
   4   3  12       81.96       78.68      3.37 o
   5   3  12        5.12        4.98      1.40 o
   6   3  12       69.39       66.96      7.35 o
 -13   4  12        0.70        1.01      1.74 o
 -12   4  12        2.53        0.55      1.45 o
 -11   4  12        0.09       -0.57      1.65 o
 -10   4  12        1.08       -0.85      1.59 o
  -9   4  12       10.61        8.70      1.36 o
  -8   4  12       14.81       12.54      1.30 o
  -7   4  12        8.63       15.61      1.32 o
  -6   4  12       11.61       16.37      1.27 o
  -5   4  12      120.43      100.10      2.38 o
  -4   4  12      295.73      281.57      3.65 o
  -3   4  12       36.29       29.62      1.49 o
  -2   4  12        1.11        1.29      0.92 o
  -1   4  12     1518.01     1473.34     12.88 o
   0   4  12        0.15        0.00      0.84 o
   1   4  12      449.72      459.94      4.55 o
   2   4  12       16.01       17.24      1.50 o
   3   4  12       94.58       96.55      2.75 o
   4   4  12       45.72       44.71      2.36 o
   5   4  12       39.02       32.54      2.39 o
   6   4  12       21.08       20.43      2.29 o
 -12   5  12      194.81      212.35      8.31 o
 -11   5  12        0.53       -0.66      1.98 o
 -10   5  12      224.35      230.72     11.19 o
  -9   5  12       44.97       43.37      3.20 o
  -8   5  12      164.26      167.79      6.04 o
  -7   5  12      170.63      180.43      3.56 o
  -6   5  12       31.01       25.94      1.56 o
  -5   5  12      132.45      136.69      2.71 o
  -4   5  12       30.36       30.68      1.68 o
  -3   5  12      431.55      432.21      5.83 o
  -2   5  12     1462.14     1419.12     11.51 o
  -1   5  12       44.28       52.13      1.92 o
   0   5  12      171.36      167.55      2.94 o
   1   5  12      101.60      103.74      2.53 o
   2   5  12       12.77       12.30      1.45 o
   3   5  12        0.03       -0.66      1.09 o
   4   5  12       42.37       40.01      2.28 o
   5   5  12       84.86       85.36      3.21 o
 -12   6  12        0.19       -1.74      1.74 o
 -11   6  12        0.10       -0.82      1.93 o
 -10   6  12        4.74        8.86      2.38 o
  -9   6  12       68.68       73.11      4.17 o
  -8   6  12        8.94        8.18      1.48 o
  -7   6  12        0.28       -0.78      1.15 o
  -6   6  12      125.73      131.27      3.17 o
  -5   6  12      442.85      441.67      7.13 o
  -4   6  12       33.67       34.18      1.79 o
  -3   6  12      243.53      235.78      3.51 o
  -2   6  12      250.88      248.90      4.68 o
  -1   6  12        0.80        1.10      0.98 o
   0   6  12      464.63      457.22      7.26 o
   1   6  12      431.87      428.94      4.68 o
   2   6  12       16.40       16.67      1.54 o
   3   6  12       17.20       17.00      1.51 o
   4   6  12        2.01        2.18      1.25 o
   5   6  12        0.00        1.24      1.56 o
 -11   7  12        1.27       -1.72      1.72 o
 -10   7  12      207.55      210.76      9.55 o
  -9   7  12      146.68      142.08      7.38 o
  -8   7  12       69.13       67.02      5.87 o
  -7   7  12       13.22       14.20      1.69 o
  -6   7  12        9.08        6.81      1.47 o
  -5   7  12       65.25       72.74      2.80 o
  -4   7  12       12.00       12.32      1.37 o
  -3   7  12       71.78       80.77      2.28 o
  -2   7  12      434.22      448.75      4.96 o
  -1   7  12        4.06        4.64      1.11 o
   0   7  12      450.30      447.81      4.82 o
   1   7  12       59.00       56.57      2.06 o
   2   7  12       13.27       10.35      1.43 o
   3   7  12      126.91      127.30      5.16 o
   4   7  12        0.65        0.79      1.19 o
 -10   8  12        0.25        0.16      2.29 o
  -9   8  12       90.02      101.59      4.99 o
  -8   8  12       56.70       60.14      4.79 o
  -7   8  12        2.17        1.12      1.51 o
  -6   8  12      118.97      126.22      5.08 o
  -5   8  12      107.62      103.37      4.49 o
  -4   8  12      447.47      437.70     13.64 o
  -3   8  12       99.13      110.91      2.80 o
  -2   8  12        1.88        1.50      1.10 o
  -1   8  12      145.76      151.58      3.25 o
   0   8  12       38.47       39.19      1.87 o
   1   8  12       83.70       85.95      2.56 o
   2   8  12       14.77       15.77      1.49 o
   3   8  12        5.59        4.64      1.31 o
   4   8  12        0.09       -1.12      1.39 o
  -9   9  12       28.23       30.26      3.52 o
  -8   9  12       76.67       80.43      4.71 o
  -7   9  12       35.07       41.27      3.46 o
  -6   9  12       10.28       10.52      2.83 o
  -5   9  12      106.82      125.07      7.17 o
  -4   9  12       35.20       32.47      2.87 o
  -3   9  12        5.84        3.60      1.37 o
  -2   9  12       42.79       48.11      2.33 o
  -1   9  12       10.49        9.32      1.32 o
   0   9  12       90.40      100.28      2.76 o
   1   9  12        5.76        5.70      1.24 o
   2   9  12        2.52        1.11      1.15 o
   3   9  12       14.49       13.03      1.85 o
  -8  10  12       13.70        8.69      2.68 o
  -7  10  12        0.04       -1.08      1.92 o
  -6  10  12      268.32      271.24      8.67 o
  -5  10  12      155.52      172.08      4.57 o
  -4  10  12       77.08       66.76      4.96 o
  -3  10  12        2.51        1.94      1.54 o
  -2  10  12       75.94       83.23      2.81 o
  -1  10  12      394.25      429.65      9.89 o
   0  10  12       56.99       65.13      2.52 o
   1  10  12       62.44       56.09      5.51 o
  -6  11  12       13.35       10.47      2.73 o
  -5  11  12       15.85       13.35      2.76 o
  -4  11  12        4.65        4.19      1.94 o
  -3  11  12        9.45       13.57      2.26 o
  -2  11  12       10.47       13.54      1.79 o
  -1  11  12       84.24       83.04      9.09 o
   0  11  12        4.39        5.08      1.67 o
 -13   1  13      102.67      107.69      4.52 o
 -12   1  13       87.08      103.48      5.08 o
 -11   1  13      132.47      139.03      3.19 o
 -10   1  13       88.11       98.32      2.55 o
  -9   1  13      165.95      164.08      3.62 o
  -8   1  13        1.82        1.54      0.97 o
  -7   1  13      950.88      902.34      8.90 o
  -6   1  13        0.90       -0.34      0.79 o
  -5   1  13       96.50      100.09      2.11 o
  -4   1  13      129.09      124.41      2.26 o
  -3   1  13        0.14       -0.01      0.74 o
  -2   1  13       78.45       72.83      1.83 o
  -1   1  13      104.27       97.51      2.21 o
   0   1  13      103.95      107.24      2.79 o
   1   1  13      315.20      321.46      4.57 o
   2   1  13       25.95       26.45      1.93 o
   3   1  13       68.71       72.29      2.82 o
   4   1  13       33.33       37.19      2.24 o
   5   1  13       28.39       29.21      2.16 o
 -13   2  13       53.51       55.79      3.08 o
 -12   2  13      125.29      142.14      4.67 o
 -11   2  13       63.06       63.18      3.01 o
 -10   2  13       12.13       12.32      1.49 o
  -9   2  13       39.76       34.41      1.69 o
  -8   2  13      337.03      316.09      4.31 o
  -7   2  13       46.41       55.37      1.75 o
  -6   2  13       82.42       69.07      1.86 o
  -5   2  13      204.69      169.87      2.97 o
  -4   2  13       30.74       30.96      1.35 o
  -3   2  13       82.06       85.70      1.97 o
  -2   2  13       11.17       10.03      1.03 o
  -1   2  13      130.89      121.41      2.60 o
   0   2  13      294.15      288.47      4.27 o
   1   2  13       90.27       98.03      2.99 o
   2   2  13        0.02       -1.20      1.20 o
   3   2  13        2.02        2.38      1.58 o
   4   2  13        1.38        0.64      1.34 o
   5   2  13        1.50        1.85      1.46 o
 -12   3  13        2.96        3.32      1.62 o
 -11   3  13        0.01       -1.56      1.56 o
 -10   3  13        0.21       -1.12      1.35 o
  -9   3  13      337.33      330.66      4.17 o
  -8   3  13      143.54      141.94      2.89 o
  -7   3  13       15.86       18.99      1.27 o
  -6   3  13       32.40       30.21      1.38 o
  -5   3  13       21.78       14.61      1.12 o
  -4   3  13       39.39       36.43      1.54 o
  -3   3  13        6.17        2.44      0.92 o
  -2   3  13       61.89       56.26      2.06 o
  -1   3  13        0.15        1.07      1.02 o
   0   3  13       25.80       23.14      1.77 o
   1   3  13      204.49      197.50      4.28 o
   2   3  13       57.36       58.16      2.83 o
   3   3  13        0.01        0.01      1.26 o
   4   3  13      108.92      117.00      3.47 o
   5   3  13       29.14       27.16      2.15 o
 -12   4  13       80.48       99.78      4.17 o
 -11   4  13       40.31       35.87      2.92 o
 -10   4  13      140.06      152.60      6.82 o
  -9   4  13        6.19        3.77      1.37 o
  -8   4  13      711.28      686.51     12.84 o
  -7   4  13       62.05       57.06      2.07 o
  -6   4  13      189.79      173.75      2.89 o
  -5   4  13       56.35       53.74      1.84 o
  -4   4  13        1.51        1.12      0.91 o
  -3   4  13     1005.44      995.70     10.90 o
  -2   4  13      481.95      481.81      5.24 o
  -1   4  13       26.54       26.01      1.65 o
   0   4  13      191.69      192.51      4.97 o
   1   4  13       27.92       27.34      1.90 o
   2   4  13       65.48       71.47      3.10 o
   3   4  13       54.68       47.83      2.43 o
   4   4  13      142.79      151.75      3.89 o
   5   4  13       14.26       15.00      1.92 o
 -12   5  13       18.42       22.04      2.38 o
 -11   5  13       37.10       40.92      3.51 o
 -10   5  13       84.07       92.03      4.56 o
  -9   5  13      214.71      215.89      6.30 o
  -8   5  13      277.96      258.96      7.81 o
  -7   5  13       12.69        9.56      1.41 o
  -6   5  13       75.58       75.14      2.32 o
  -5   5  13        0.00       -0.87      0.87 o
  -4   5  13       48.85       51.28      2.00 o
  -3   5  13      157.54      154.15      4.13 o
  -2   5  13       68.49       75.08      2.56 o
  -1   5  13       11.93        8.95      1.35 o
   0   5  13      118.15      115.10      2.93 o
   1   5  13       10.28       11.93      1.80 o
   2   5  13       32.80       34.79      2.32 o
   3   5  13        9.15       10.19      1.65 o
   4   5  13        6.14        5.13      1.61 o
 -11   6  13       10.31       11.72      2.68 o
 -10   6  13      362.91      385.04     13.38 o
  -9   6  13        9.52       12.23      2.63 o
  -8   6  13      306.13      310.14     12.39 o
  -7   6  13        8.96        5.88      1.36 o
  -6   6  13      127.56      129.16      3.23 o
  -5   6  13        9.41        9.74      1.34 o
  -4   6  13      162.72      162.70      3.66 o
  -3   6  13      412.95      408.57      6.34 o
  -2   6  13       66.73       66.94      2.61 o
  -1   6  13       94.25       90.03      2.94 o
   0   6  13      124.19      124.84      3.35 o
   1   6  13      162.81      161.98      4.23 o
   2   6  13      266.47      265.72      5.28 o
   3   6  13        1.19        1.86      1.40 o
   4   6  13      109.14      123.30      4.60 o
 -11   7  13        0.85       -1.51      2.04 o
 -10   7  13      173.52      191.01      9.54 o
  -9   7  13        5.25        8.71      2.50 o
  -8   7  13       30.92       28.69      3.04 o
  -7   7  13       36.29       33.56      2.23 o
  -6   7  13      154.41      162.70      5.64 o
  -5   7  13       85.31       85.08      2.65 o
  -4   7  13       74.07       81.12      2.84 o
  -3   7  13       87.58       91.36      2.90 o
  -2   7  13        0.10       -1.17      1.17 o
  -1   7  13        9.64       10.72      1.62 o
   0   7  13       60.76       58.68      2.59 o
   1   7  13        8.33        5.13      1.67 o
   2   7  13        9.77        9.44      1.81 o
   3   7  13       30.96       31.53      2.46 o
 -10   8  13       20.65       13.96      3.02 o
  -9   8  13      160.52      164.13      6.12 o
  -8   8  13      197.17      216.79     10.13 o
  -7   8  13       39.44       43.27      2.87 o
  -6   8  13      102.83      112.41      5.40 o
  -5   8  13       69.73       80.29      3.66 o
  -4   8  13        8.68       11.57      1.84 o
  -3   8  13        4.34        6.82      1.46 o
  -2   8  13        0.01       -1.15      1.15 o
  -1   8  13       31.22       30.83      2.11 o
   0   8  13       57.66       59.19      2.73 o
   1   8  13        0.03       -1.28      1.28 o
   2   8  13       28.98       28.56      2.40 o
  -9   9  13       92.97       94.63      5.18 o
  -8   9  13       15.04       14.88      2.73 o
  -7   9  13       62.69       74.87      4.76 o
  -6   9  13      227.40      247.36      8.59 o
  -5   9  13       26.19       22.52      2.46 o
  -4   9  13      138.23      146.81      6.20 o
  -3   9  13      118.34      122.94      4.97 o
  -2   9  13       33.97       30.97      2.37 o
  -1   9  13       15.08       14.56      1.99 o
   0   9  13      230.01      247.04      4.71 o
   1   9  13      138.27      155.74      3.50 o
  -7  10  13       14.32       16.33      2.94 o
  -6  10  13        0.15        0.41      2.19 o
  -5  10  13        3.74        4.16      1.93 o
  -4  10  13        0.01       -1.59      1.59 o
  -3  10  13        4.93        5.03      1.57 o
  -2  10  13        0.10       -0.56      1.40 o
  -1  10  13        4.26        4.91      1.64 o
   0  10  13        0.15        0.44      1.38 o
 -12   0  14      175.19      172.00     27.43 o
 -11   0  14      197.08      215.90     11.49 o
 -10   0  14      348.22      381.78     12.87 o
  -9   0  14       17.64       19.75      2.14 o
  -8   0  14      183.85      180.32      4.62 o
  -7   0  14      100.30      108.54      3.26 o
  -6   0  14       16.57       13.25      1.62 o
  -5   0  14     1006.41      943.14      9.29 o
  -4   0  14      420.41      385.72      5.53 o
  -3   0  14       31.20       23.07      1.82 o
  -2   0  14      145.13      148.58      4.25 o
  -1   0  14       56.01       49.28      2.84 o
   0   0  14      194.46      190.25      5.65 o
   1   0  14      104.76       97.05      4.45 o
   2   0  14      212.35      218.06      8.91 o
   3   0  14      581.99      567.46     10.22 o
   4   0  14        0.18       -1.79      1.95 o
 -12   1  14       46.76       57.18      3.49 o
 -11   1  14        0.39       -0.12      1.38 o
 -10   1  14        7.46        3.67      1.26 o
  -9   1  14       89.05       90.92      2.51 o
  -8   1  14        1.63        1.36      1.02 o
  -7   1  14        1.41       -0.38      0.87 o
  -6   1  14        5.17        1.72      0.89 o
  -5   1  14      178.76      161.86      2.72 o
  -4   1  14       27.19       27.20      1.36 o
  -3   1  14        0.45        0.39      0.79 o
  -2   1  14        0.38        1.17      0.90 o
  -1   1  14        9.63        8.06      1.30 o
   0   1  14        0.15       -0.44      1.22 o
   1   1  14       84.11       86.02      3.01 o
   2   1  14       12.09       10.34      1.59 o
   3   1  14        1.16        2.56      1.48 o
   4   1  14        0.18        0.71      1.42 o
 -12   2  14       92.99       89.05      6.06 o
 -11   2  14       67.90       86.41      3.39 o
 -10   2  14      293.31      326.76     10.22 o
  -9   2  14        7.72        5.78      1.21 o
  -8   2  14       96.38       93.70      2.51 o
  -7   2  14       49.10       46.13      1.71 o
  -6   2  14       13.04       14.41      1.17 o
  -5   2  14       89.21       93.72      2.18 o
  -4   2  14       19.32       18.83      1.23 o
  -3   2  14       35.21       36.97      1.52 o
  -2   2  14       13.12       11.21      1.23 o
  -1   2  14       69.79       74.35      2.69 o
   0   2  14      234.16      240.59      4.47 o
   1   2  14       35.37       34.94      2.13 o
   2   2  14        5.16        6.86      1.67 o
   3   2  14      119.08      110.56      3.79 o
   4   2  14       10.55        9.25      1.90 o
 -12   3  14       13.76       17.67      2.47 o
 -11   3  14       15.58       17.02      2.44 o
 -10   3  14       26.70       23.83      1.95 o
  -9   3  14      382.90      376.04      7.54 o
  -8   3  14        8.94        9.68      1.34 o
  -7   3  14       29.05       29.00      1.44 o
  -6   3  14      211.42      204.90      3.35 o
  -5   3  14       16.09        9.80      1.07 o
  -4   3  14       20.77       16.49      1.28 o
  -3   3  14       15.58       19.82      1.36 o
  -2   3  14        0.11       -0.74      0.99 o
  -1   3  14      123.47      121.03      3.31 o
   0   3  14      306.82      299.17      5.41 o
   1   3  14       11.92       12.63      1.83 o
   2   3  14        6.43        5.00      1.59 o
   3   3  14      193.52      191.65      4.83 o
   4   3  14      106.48      111.90      3.96 o
 -12   4  14       12.50       12.88      2.77 o
 -11   4  14        0.54       -1.72      1.72 o
 -10   4  14       60.88       42.68      3.01 o
  -9   4  14       15.10       11.41      1.66 o
  -8   4  14        5.66        5.32      1.38 o
  -7   4  14        1.09       -0.12      1.05 o
  -6   4  14       80.80       72.78      2.33 o
  -5   4  14        1.36        1.21      0.98 o
  -4   4  14        5.83        3.14      1.09 o
  -3   4  14        3.21        2.53      1.18 o
  -2   4  14       30.32       28.87      1.80 o
  -1   4  14       82.07       78.97      2.77 o
   0   4  14       46.76       49.44      2.74 o
   1   4  14      144.87      137.88      3.99 o
   2   4  14        1.29        0.24      1.52 o
   3   4  14        0.00        0.85      1.55 o
   4   4  14       45.37       57.60      3.22 o
 -11   5  14      174.58      180.14      5.98 o
 -10   5  14       61.64       60.78      3.55 o
  -9   5  14      109.28      109.17      3.72 o
  -8   5  14       27.12       27.22      1.91 o
  -7   5  14       19.16       25.30      1.67 o
  -6   5  14      164.95      164.36      3.20 o
  -5   5  14        3.53        2.14      1.07 o
  -4   5  14      274.08      262.00      4.40 o
  -3   5  14      215.65      216.10      3.88 o
  -2   5  14        2.70        3.02      1.35 o
  -1   5  14      364.06      380.34      5.74 o
   0   5  14       58.34       55.95      2.93 o
   1   5  14      157.41      166.39      4.42 o
   2   5  14      187.09      200.14      4.90 o
   3   5  14      157.31      170.24      4.70 o
 -11   6  14        2.05       -0.35      2.28 o
 -10   6  14        3.21        3.99      2.40 o
  -9   6  14        7.89        6.20      2.36 o
  -8   6  14       66.44       85.30      3.55 o
  -7   6  14       22.53       28.76      2.31 o
  -6   6  14        1.79        0.18      1.14 o
  -5   6  14       46.62       42.99      2.09 o
  -4   6  14       10.02       10.14      1.43 o
  -3   6  14        9.71       11.92      1.65 o
  -2   6  14        3.03        2.71      1.38 o
  -1   6  14       10.79        8.98      1.63 o
   0   6  14      315.14      309.13      5.74 o
   1   6  14       47.46       49.13      2.79 o
   2   6  14        1.58        0.62      1.57 o
   3   6  14        0.79        0.04      1.61 o
 -10   7  14        9.40        8.42      2.63 o
  -9   7  14       88.98      105.95      9.41 o
  -8   7  14       86.97       93.23      5.64 o
  -7   7  14       18.00       20.93      2.01 o
  -6   7  14       92.22       93.89      3.69 o
  -5   7  14        7.99        6.31      1.35 o
  -4   7  14       60.54       63.04      2.69 o
  -3   7  14        1.97       -0.51      1.31 o
  -2   7  14      285.32      294.91      5.22 o
  -1   7  14      657.08      693.87      9.46 o
   0   7  14       26.63       29.95      2.39 o
   1   7  14        2.78        3.28      1.67 o
   2   7  14       56.15       61.58      3.25 o
  -9   8  14       42.74       41.53      3.77 o
  -8   8  14       54.04       58.26      4.20 o
  -7   8  14       81.98       79.66      3.75 o
  -6   8  14        2.56        1.39      1.51 o
  -5   8  14       31.31       25.59      2.20 o
  -4   8  14       56.39       63.12      3.16 o
  -3   8  14       25.18       24.98      2.01 o
  -2   8  14       24.36       29.56      2.13 o
  -1   8  14        0.11       -0.72      1.41 o
   0   8  14      143.90      149.48      4.33 o
   1   8  14       20.63       27.81      2.44 o
  -7   9  14        4.25        3.51      2.37 o
  -6   9  14        9.46       11.82      1.95 o
  -5   9  14        7.88        8.04      2.06 o
  -4   9  14       48.64       49.85      2.90 o
  -3   9  14      103.10      112.72      3.97 o
  -2   9  14        4.64        3.95      1.78 o
  -1   9  14        2.51        1.51      1.70 o
  -5  10  14       32.97       33.18      2.94 o
  -4  10  14       21.57       22.77      2.62 o
  -3  10  14       10.21       12.66      2.06 o
 -12   1  15        0.79        1.31      1.87 o
 -11   1  15      257.84      288.64      6.78 o
 -10   1  15      264.50      293.41      6.46 o
  -9   1  15       49.88       51.74      2.35 o
  -8   1  15      285.31      301.06      5.38 o
  -7   1  15       64.63       65.69      2.16 o
  -6   1  15       57.78       60.03      2.06 o
  -5   1  15      390.42      356.24      4.19 o
  -4   1  15       59.74       62.03      2.25 o
  -3   1  15      149.94      149.55      3.30 o
  -2   1  15       52.45       53.47      2.54 o
  -1   1  15        7.47        5.22      1.39 o
   0   1  15        0.48        0.18      1.30 o
   1   1  15        0.35        1.85      1.37 o
   2   1  15      286.04      292.88      5.36 o
   3   1  15       32.75       38.30      2.51 o
 -12   2  15       14.04       13.06      2.37 o
 -11   2  15        6.76        7.50      1.93 o
 -10   2  15       18.08       22.41      2.01 o
  -9   2  15       84.10       80.73      2.73 o
  -8   2  15        5.97        5.17      1.33 o
  -7   2  15        5.38        4.49      1.09 o
  -6   2  15       24.28       21.14      1.45 o
  -5   2  15       17.82       19.17      1.42 o
  -4   2  15      204.56      197.72      3.42 o
  -3   2  15      881.22      839.34      7.21 o
  -2   2  15        6.79        4.29      1.46 o
  -1   2  15       30.96       35.07      2.15 o
   0   2  15       55.50       60.37      2.72 o
   1   2  15       76.92       75.16      2.98 o
   2   2  15       32.74       31.31      2.31 o
   3   2  15        3.00        2.20      1.55 o
 -11   3  15       20.19       22.93      2.68 o
 -10   3  15       20.05       19.89      1.95 o
  -9   3  15      108.82      108.08      3.31 o
  -8   3  15       64.14       71.00      2.60 o
  -7   3  15        0.63        0.11      1.00 o
  -6   3  15       45.76       47.28      1.90 o
  -5   3  15       57.93       55.00      2.14 o
  -4   3  15      249.14      237.75      4.10 o
  -3   3  15      273.67      277.70      4.40 o
  -2   3  15      313.82      299.05      5.07 o
  -1   3  15        5.66        3.38      1.45 o
   0   3  15        9.11        8.53      1.56 o
   1   3  15        0.68       -0.03      1.36 o
   2   3  15       51.98       53.92      3.03 o
   3   3  15        0.04        0.09      1.61 o
 -11   4  15       18.21       21.25      2.69 o
 -10   4  15        1.95        0.70      1.90 o
  -9   4  15      113.81      108.41      3.35 o
  -8   4  15        5.97        7.75      1.48 o
  -7   4  15       51.58       49.71      2.12 o
  -6   4  15       70.73       62.66      2.29 o
  -5   4  15       33.81       37.97      1.86 o
  -4   4  15      386.10      364.18      5.01 o
  -3   4  15      209.53      203.05      3.86 o
  -2   4  15        6.83        6.22      1.39 o
  -1   4  15       67.89       65.67      2.87 o
   0   4  15       35.10       34.11      2.47 o
   1   4  15       25.85       29.04      2.37 o
   2   4  15        0.02       -0.66      1.57 o
 -10   5  15        8.26       15.25      2.41 o
  -9   5  15       94.08      105.03      3.83 o
  -8   5  15       17.36       22.85      1.96 o
  -7   5  15        3.44        1.64      1.22 o
  -6   5  15        0.59       -0.81      1.03 o
  -5   5  15       24.12       20.79      1.55 o
  -4   5  15       12.03       11.26      1.53 o
  -3   5  15       34.18       33.91      2.02 o
  -2   5  15      213.77      209.97      4.35 o
  -1   5  15      192.27      196.53      4.83 o
   0   5  15      101.09      106.13      3.84 o
   1   5  15        7.90        5.84      1.71 o
   2   5  15        8.90        8.19      1.94 o
 -10   6  15       18.81       13.83      2.49 o
  -9   6  15       20.35       22.08      2.64 o
  -8   6  15        1.49        2.92      1.45 o
  -7   6  15      180.53      215.91      4.03 o
  -6   6  15       71.34       85.29      2.60 o
  -5   6  15       44.29       46.90      2.25 o
  -4   6  15       91.05       96.56      2.94 o
  -3   6  15       22.02       22.32      1.86 o
  -2   6  15      520.33      541.75      8.04 o
  -1   6  15       27.05       30.81      2.44 o
   0   6  15       35.20       31.98      2.50 o
   1   6  15      146.57      161.04      4.62 o
  -9   7  15        8.64       10.03      2.79 o
  -8   7  15      236.16      256.71      7.45 o
  -7   7  15       73.98       77.88      3.35 o
  -6   7  15       67.69       65.16      3.11 o
  -5   7  15        0.62       -0.62      1.20 o
  -4   7  15       14.96       14.94      1.67 o
  -3   7  15        0.42       -1.35      1.35 o
  -2   7  15       87.07       97.07      3.86 o
  -1   7  15       55.85       53.10      2.98 o
   0   7  15        1.95        0.90      1.64 o
  -7   8  15      108.10      111.69      4.52 o
  -6   8  15       60.24       71.59      3.36 o
  -5   8  15        4.91        3.97      1.54 o
  -4   8  15       43.38       45.66      2.82 o
  -3   8  15       35.42       38.99      2.69 o
  -2   8  15      193.53      205.80      5.92 o
  -1   8  15       39.29       38.83      2.77 o
  -5   9  15        0.67        0.03      1.63 o
  -4   9  15        0.52       -1.47      1.47 o
 -11   0  16       80.94       86.97      4.76 o
 -10   0  16       34.13       33.62      3.30 o
  -9   0  16      539.60      564.10     17.01 o
  -8   0  16       64.19       72.52      3.59 o
  -7   0  16      178.05      197.88      5.17 o
  -6   0  16      355.11      351.72      8.34 o
  -5   0  16       20.69       18.22      2.23 o
  -4   0  16      112.53      117.46      5.32 o
  -3   0  16        7.82        6.95      2.08 o
  -2   0  16       14.55       13.50      2.45 o
  -1   0  16       31.59       27.15      2.91 o
   0   0  16        0.04        0.89      1.85 o
   1   0  16        0.46       -1.34      1.87 o
   2   0  16        5.47        7.01      2.44 o
 -11   1  16        1.59        0.34      1.51 o
 -10   1  16        0.51        0.14      1.45 o
  -9   1  16       27.60       24.35      2.10 o
  -8   1  16        4.10        2.86      1.21 o
  -7   1  16        7.33        5.35      1.31 o
  -6   1  16        1.51       -0.75      1.18 o
  -5   1  16       21.28       19.17      1.57 o
  -4   1  16       20.46       17.56      1.68 o
  -3   1  16       99.57       96.41      3.73 o
  -2   1  16      108.27      111.05      3.44 o
  -1   1  16        7.50        7.29      1.59 o
   0   1  16       17.12       17.51      1.98 o
   1   1  16       18.58       18.85      2.01 o
   2   1  16        0.22        4.25      1.68 o
 -11   2  16       30.93       25.85      2.43 o
 -10   2  16       15.96       19.81      1.98 o
  -9   2  16      237.48      260.03      4.89 o
  -8   2  16       15.04       20.93      1.79 o
  -7   2  16       55.82       56.95      2.23 o
  -6   2  16      162.18      157.13      3.32 o
  -5   2  16       48.29       42.89      1.99 o
  -4   2  16      266.30      259.77      4.43 o
  -3   2  16       21.03       24.44      2.03 o
  -2   2  16       31.30       29.67      2.13 o
  -1   2  16        1.30        0.41      1.32 o
   0   2  16       25.36       24.70      2.09 o
   1   2  16       77.52       85.98      3.34 o
   2   2  16      100.62      106.05      3.67 o
 -10   3  16       31.99       19.36      2.26 o
  -9   3  16       62.12       63.36      2.86 o
  -8   3  16       47.75       57.42      2.46 o
  -7   3  16       73.95       87.37      2.66 o
  -6   3  16        0.01       -1.08      1.08 o
  -5   3  16      202.84      187.18      3.84 o
  -4   3  16        2.15        1.23      1.29 o
  -3   3  16       42.04       38.65      2.33 o
  -2   3  16       45.67       43.09      2.45 o
  -1   3  16       82.21       75.78      3.16 o
   0   3  16       12.68       13.78      1.82 o
   1   3  16       10.46        8.14      1.75 o
 -10   4  16       84.91       77.76      4.04 o
  -9   4  16       28.91       33.98      2.26 o
  -8   4  16        0.40        0.90      1.25 o
  -7   4  16        6.62        7.48      1.37 o
  -6   4  16       14.33        7.87      1.34 o
  -5   4  16        5.78        7.92      1.49 o
  -4   4  16       76.65       70.94      2.69 o
  -3   4  16       19.52       17.53      1.89 o
  -2   4  16       50.13       47.24      2.54 o
  -1   4  16       49.68       49.58      2.65 o
   0   4  16       43.46       44.96      2.63 o
   1   4  16        6.77        5.95      1.71 o
  -9   5  16        4.80        7.16      1.82 o
  -8   5  16        4.87        2.29      1.52 o
  -7   5  16       19.35       21.41      1.80 o
  -6   5  16       34.73       49.66      2.16 o
  -5   5  16      214.81      228.24      4.28 o
  -4   5  16        3.19        1.80      1.33 o
  -3   5  16       78.01       78.43      2.91 o
  -2   5  16       37.49       40.13      2.47 o
  -1   5  16        4.83        3.95      1.58 o
   0   5  16       17.15       21.21      2.27 o
  -8   6  16       99.80      118.10      3.65 o
  -7   6  16       16.86       15.68      1.75 o
  -6   6  16        8.79       12.94      1.67 o
  -5   6  16       12.37       15.02      1.71 o
  -4   6  16        4.71        3.49      1.42 o
  -3   6  16       16.14       14.91      1.73 o
  -2   6  16        7.53        5.56      1.88 o
  -1   6  16        0.10        1.02      1.65 o
  -7   7  16       56.52       66.13      2.99 o
  -6   7  16        2.49        2.50      1.67 o
  -5   7  16       53.46       54.07      2.73 o
  -4   7  16        5.00        5.14      1.50 o
  -3   7  16       50.89       49.11      2.46 o
  -2   7  16        6.47        6.93      1.91 o
 -10   1  17      101.64      106.01      3.58 o
  -9   1  17       58.69       73.65      3.11 o
  -8   1  17       79.57       91.06      2.92 o
  -7   1  17      158.03      161.85      3.50 o
  -6   1  17       39.69       42.70      2.11 o
  -5   1  17      167.04      168.37      4.44 o
  -4   1  17      149.69      150.18      3.98 o
  -3   1  17       23.17       26.31      2.16 o
  -2   1  17      113.71      122.05      3.77 o
  -1   1  17       34.41       34.23      2.40 o
   0   1  17       53.44       58.99      2.98 o
  -9   2  17       13.91       13.15      1.87 o
  -8   2  17        8.56        6.07      1.53 o
  -7   2  17        0.28       -0.75      1.17 o
  -6   2  17       33.35       32.81      1.99 o
  -5   2  17        4.00        2.58      1.42 o
  -4   2  17       32.85       36.84      2.37 o
  -3   2  17       12.96       13.16      1.81 o
  -2   2  17       42.56       43.08      2.56 o
  -1   2  17      234.11      233.49      5.00 o
   0   2  17       26.69       29.77      2.33 o
  -9   3  17       18.09       16.15      1.94 o
  -8   3  17       30.75       34.83      2.61 o
  -7   3  17      134.33      147.56      3.43 o
  -6   3  17       12.98       12.80      1.67 o
  -5   3  17       27.06       28.18      2.03 o
  -4   3  17       42.94       39.55      2.44 o
  -3   3  17       37.16       36.32      2.41 o
  -2   3  17      102.90      107.60      3.67 o
  -1   3  17       26.77       31.47      2.38 o
  -8   4  17       28.83       25.64      2.02 o
  -7   4  17        1.05       -1.20      1.20 o
  -6   4  17      114.79      123.33      3.47 o
  -5   4  17       11.35       14.19      1.73 o
  -4   4  17       21.32       26.43      2.22 o
  -3   4  17       39.31       44.45      2.57 o
  -2   4  17        0.46       -0.54      1.45 o
  -1   4  17      200.74      205.94      4.81 o
  -8   5  17       22.81       24.77      2.00 o
  -7   5  17       22.39       28.46      2.13 o
  -6   5  17        8.93       13.16      1.76 o
  -5   5  17        6.92        9.10      1.64 o
  -4   5  17        9.10        8.73      1.76 o
  -3   5  17        5.88        5.39      1.70 o
  -2   5  17        0.56       -1.40      1.40 o
  -6   6  17      118.65      127.10      3.56 o
  -5   6  17       82.54       96.61      3.22 o
  -4   6  17        0.18        0.13      1.37 o
  -8   0  18        1.09       -0.04      1.83 o
  -7   0  18      118.94      137.62      5.49 o
  -6   0  18        9.05       10.45      2.64 o
  -5   0  18      480.37      502.50     10.06 o
  -4   0  18        6.17        6.86      2.58 o
  -3   0  18       37.48       41.26      3.59 o
  -2   0  18        3.60        2.05      2.21 o
  -8   1  18        1.05       -1.29      1.29 o
  -7   1  18       19.12       18.60      1.82 o
  -6   1  18       90.36       91.48      3.44 o
  -5   1  18       34.84       42.38      2.60 o
  -4   1  18        0.01       -1.05      1.40 o
  -3   1  18        4.75        4.95      1.64 o
  -2   1  18        9.95       12.07      1.92 o
  -7   2  18      131.04      137.35      4.66 o
  -6   2  18        8.19        8.17      1.87 o
  -5   2  18      278.74      298.93      5.62 o
  -4   2  18       36.76       34.57      2.46 o
  -3   2  18       61.06       61.69      3.01 o
  -7   3  18       17.96       20.16      2.01 o
  -6   3  18      226.86      238.99      4.69 o
  -5   3  18      101.57      105.13      3.65 o
  -4   3  18       11.21       16.92      2.02 o
 
